# Supplementary material for: A conformational switch controlling the toxicity of the prion protein
Source: Nat Struct Mol Biol. 2022 Aug 10;29(8):831–40. doi: 10.1038/s41594-022-00814-7 (PMC9371974; doi:10.1038/s41594-022-00814-7)
Supplement: Supplementary file 4 — R code for Mouse Allen Brain Atlas, as depicted in Extended Data Figure 2a [file 41594_2022_814_MOESM4_ESM.r]

library(dplyr)
library(allenBrain)
# calb dataset #71717640
# cerebellum cell id = 512
# calb
datasetID = getGeneDatasets(gene = 'Calb1',planeOfSection = 'coronal',
                            probeOrientation = 'antisense')
imageID = structureToImage(datasetID = datasetID[1], regionIDs = 512)
atlasID = imageToAtlas(imageID$section.image.id,imageID$x,imageID$y,planeOfSection ='coronal')
downsample=0
downloadImage(imageID = imageID$section.image.id, 
              view = 'projection',
              outputFile = 'calb.jpg',
              downsample = downsample)
# syn1 dataset (only 1 coronal)
datasetID = getGeneDatasets(gene = 'Syn1',planeOfSection = 'coronal',
                            probeOrientation = 'antisense')
imageID = structureToImage(datasetID = datasetID[1], regionIDs = 512)
atlasID = imageToAtlas(imageID$section.image.id,imageID$x,imageID$y,planeOfSection ='coronal')
downloadImage(imageID = imageID$section.image.id, 
              view = 'projection',
              outputFile = 'syn1.jpg',
              downsample = downsample)
