# Supplementary material for: A conformational switch controlling the toxicity of the prion protein
Source: Nat Struct Mol Biol. 2022 Aug 10;29(8):831–40. doi: 10.1038/s41594-022-00814-7 (PMC9371974; doi:10.1038/s41594-022-00814-7)
Supplement: Source Data Fig. 1 — Statistical Source Data [file 41594_2022_814_MOESM5_ESM.xlsx]

## Sheet: 1C
mPrP free	POM1 complex	hcD52A complex	hcY57A complex	ICSM18 complex	hcD55A complex	hcY104A complex	FabA10 complex
9.8	98.4	48.26	33.8	30	9.6	2	35.2
23.2	77.2	46	63.3	41	11.26	4	54.8
16	86.5	99.7	62	57	15.2	3	67.4
