# Supplementary material for: A conformational switch controlling the toxicity of the prion protein
Source: Nat Struct Mol Biol. 2022 Aug 10;29(8):831–40. doi: 10.1038/s41594-022-00814-7 (PMC9371974; doi:10.1038/s41594-022-00814-7)
Supplement: Source Data Fig. 2 — Statistical Source Data [file 41594_2022_814_MOESM6_ESM.xlsx]

## Sheet: 2C
mNeonGreen	mNeonGreen-P2A-PrPWT
2.36983	18.7202
1.42392	20.0948

## Sheet: 2E
wt_Ctrl	wt_POM1	ko_Ctrl	ko_POM1	r207a_Ctrl	r207a_POM1
76.1182	187.423	143.149	90.6417	84.3282	100.499
127.342	164.444	77.2275	116.512	133.493	163.881
96.2249	179.121	80.102	80.5285	82.4832	73.7065
96.3971		129.34	61.8585	144.097	67.713
103.917		70.1813		55.5987
							Number of families	1
							Number of comparisons per family	3
							Alpha	0.05
							Sidak's multiple comparisons test	Mean Diff.	95.00% CI of diff.	Significant?	Summary	Adjusted P Value
							wt_Ctrl vs. wt_POM1	-77	-135.8 to -18.19	Yes	**	0.0083	A-B
							ko_Ctrl vs. ko_POM1	12.61	-41.40 to 66.63	No	ns	0.9088	C-D
							r207a_Ctrl vs. r207a_POM1	-1.45	-55.46 to 52.56	No	ns	0.9998	E-F
							Test details	Mean 1	Mean 2	Mean Diff.	SE of diff.	n1	n2	t	DF
							wt_Ctrl vs. wt_POM1	100	177	-77	22.58	5	3	3.411	20
							ko_Ctrl vs. ko_POM1	100	87.39	12.61	20.74	5	4	0.6083	20
							r207a_Ctrl vs. r207a_POM1	100	101.4	-1.45	20.74	5	4	0.06992	20
							Table Analyzed	normalized
							Data sets analyzed	A-F
							ANOVA summary
							F	3.578
							P value	0.0179
							P value summary	*
							Significant diff. among means (P < 0.05)?	Yes
							R squared	0.4721
							Brown-Forsythe test
							F (DFn, DFd)	0.6635 (5, 20)
							P value	0.6553
							P value summary	ns
							Are SDs significantly different (P < 0.05)?	No
							Bartlett's test
							Bartlett's statistic (corrected)
							P value
							P value summary
							Are SDs significantly different (P < 0.05)?
							ANOVA table	SS	DF	MS	F (DFn, DFd)	P value
							Treatment (between columns)	17095	5	3419	F (5, 20) = 3.578	P=0.0179
							Residual (within columns)	19112	20	955.6
							Total	36207	25
							Data summary
							Number of treatments (columns)	6
							Number of values (total)	26

## Sheet: 2F
control (fluorophore alone)	PrPc(WT)	PrPc(R207A)
79.5859	8.37747	94.6076
99.3741	4.47761	23.3991
121.04	13.8662	94.6076
Table Analyzed	norm						Number of families	1
Data sets analyzed	A-C						Number of comparisons per family	2
							Alpha	0.05
ANOVA summary
F	9.092						Sidak's multiple comparisons test	Mean Diff.	95.00% CI of diff.	Significant?	Summary	Adjusted P Value	B-?
P value	0.0153						PrPc(WT) vs. control (fluorophore alone)	-91.09	-155.7 to -26.53	Yes	*	0.0117	A	control (fluorophore alone)
P value summary	*						PrPc(WT) vs. PrPc(R207A)	-61.96	-126.5 to 2.596	No	ns	0.0583	C	PrPc(R207A)
Significant diff. among means (P < 0.05)?	Yes
R squared	0.7519						Test details	Mean 1	Mean 2	Mean Diff.	SE of diff.	n1	n2	t	DF
							PrPc(WT) vs. control (fluorophore alone)	8.907	100	-91.09	21.82	3	3	4.175	6
Brown-Forsythe test							PrPc(WT) vs. PrPc(R207A)	8.907	70.87	-61.96	21.82	3	3	2.84	6
F (DFn, DFd)	0.5189 (2, 6)
P value	0.6197
P value summary	ns
Are SDs significantly different (P < 0.05)?	No
Bartlett's test
Bartlett's statistic (corrected)
P value
P value summary
Are SDs significantly different (P < 0.05)?
ANOVA table	SS	DF	MS	F (DFn, DFd)	P value
Treatment (between columns)	12986	2	6493	F (2, 6) = 9.092	P=0.0153
Residual (within columns)	4285	6	714.1
Total	17271	8
Data summary
Number of treatments (columns)	3
Number of values (total)	9
