# Supplementary material for: A conformational switch controlling the toxicity of the prion protein
Source: Nat Struct Mol Biol. 2022 Aug 10;29(8):831–40. doi: 10.1038/s41594-022-00814-7 (PMC9371974; doi:10.1038/s41594-022-00814-7)
Supplement: Source Data Fig. 4 — Statistical Source Data [file 41594_2022_814_MOESM8_ESM.xlsx]

## Sheet: 4E
NBH	NBH+POM1Y104A	RML6	RML6+POM1Y104A
132	141	642	245
101	102	601	292
119	108	532	339
						Number of families	1
Table Analyzed	Cell Counts					Number of comparisons per family	3
Data sets analyzed	A-D					Alpha	0.05
ANOVA summary						Dunnett's multiple comparisons test	Mean Diff.	95.00% CI of diff.	Below threshold?	Summary	Adjusted P Value	C-?
F	100.5					RML6 vs. NBH	474.3	383.4 to 565.3	Yes	****	<0.0001	A	NBH
P value	<0.0001					RML6 vs. NBH+POM1Y104A	474.7	383.7 to 565.6	Yes	****	<0.0001	B	NBH+POM1Y104A
P value summary	****					RML6 vs. RML6+POM1Y104A	299.7	208.7 to 390.6	Yes	****	<0.0001	D	RML6+POM1Y104A
Significant diff. among means (P < 0.05)?	Yes
R squared	0.9742					Test details	Mean 1	Mean 2	Mean Diff.	SE of diff.	n1	n2	q	DF
						RML6 vs. NBH	591.7	117.3	474.3	31.58	3	3	15.02	8
Brown-Forsythe test						RML6 vs. NBH+POM1Y104A	591.7	117	474.7	31.58	3	3	15.03	8
F (DFn, DFd)	0.8845 (3, 8)					RML6 vs. RML6+POM1Y104A	591.7	292	299.7	31.58	3	3	9.49	8
P value	0.4891
P value summary	ns
Are SDs significantly different (P < 0.05)?	No
Bartlett's test
Bartlett's statistic (corrected)
P value
P value summary
Are SDs significantly different (P < 0.05)?
ANOVA table	SS	DF	MS	F (DFn, DFd)	P value
Treatment (between columns)	450926	3	150309	F (3, 8) = 100.5	P<0.0001
Residual (within columns)	11965	8	1496
Total	462891	11
Data summary
Number of treatments (columns)	4
Number of values (total)	12

## Sheet: 4G
rmPrP23-230 20ng/mL	BLANK (POM3/POM19)	Untreated	scFvPOM1Y104A	scFvPOM1Y104A+ rmPrP23-230
2.213	-0.04	1.844	0.85	1.664
2.182	0.087	1.894	1.562	1.403
2.177	-0.05	1.93	1.675	1.219
