# Supplementary material for: A conformational switch controlling the toxicity of the prion protein
Source: Nat Struct Mol Biol. 2022 Aug 10;29(8):831–40. doi: 10.1038/s41594-022-00814-7 (PMC9371974; doi:10.1038/s41594-022-00814-7)
Supplement: Source Data Fig. 6 — Statistical Source Data [file 41594_2022_814_MOESM10_ESM.xlsx]

## Sheet: 6G
POM1+rmPrP	POM1	hcY104A+rmPrP 6 µg	hcY104A 6 µg	hcY104A+rmPrP 9 µg	hcY104A 9 µg	hcY104A+rmPrP 12 µg	hcY104A 12 µg
0.05	1.13	0.05	0.06	0.06	0.06	0.09	0.045
0.04	0.86	0.06	0.07	0.03	0.09	0.07	0.035
0.03	1.1	0.05	0.07	0.09	0.14	0.04	0.516
0.1	0.03	0.04	0.04
ANOVA summary							Sidak's multiple comparisons test	Mean Diff.	95.00% CI of diff.	Significant?	Summary	Adjusted P Value
F	5.18						POM1+rmPrP vs. POM1	-0.725	-1.163 to -0.2868	Yes	***	0.0007	A-B
P value	0.0017						hcY104A+rmPrP 6 µg vs. hcY104A 6 µg	-0.01	-0.4482 to 0.4282	No	ns	>0.9999	D-E
P value summary	**						hcY104A+rmPrP 9 µg vs. hcY104A 9 µg	-0.03667	-0.5427 to 0.4693	No	ns	0.9999	G-H
Significant diff. among means (P < 0.05)?	Yes						hcY104A+rmPrP 12 µg vs. hcY104A 12 µg	-0.132	-0.6380 to 0.3740	No	ns	0.9574	J-K
R squared	0.6445						POM1 vs. hcY104A 6 µg	0.72	0.2818 to 1.158	Yes	***	0.0008	B-E
Brown-Forsythe test							Test details	Mean 1	Mean 2	Mean Diff.	SE of diff.	n1	n2	t
F (DFn, DFd)	1.603 (7, 20)						POM1+rmPrP vs. POM1	0.055	0.78	-0.725	0.1545	4	4	4.692
P value	0.1918						hcY104A+rmPrP 6 µg vs. hcY104A 6 µg	0.05	0.06	-0.01	0.1545	4	4	0.06472
P value summary	ns						hcY104A+rmPrP 9 µg vs. hcY104A 9 µg	0.06	0.09667	-0.03667	0.1784	3	3	0.2055
Are SDs significantly different (P < 0.05)?	No						hcY104A+rmPrP 12 µg vs. hcY104A 12 µg	0.06667	0.1987	-0.132	0.1784	3	3	0.7399
							POM1 vs. hcY104A 6 µg	0.78	0.06	0.72	0.1545	4	4	4.66
Bartlett's test
Bartlett's statistic (corrected)
P value
P value summary
Are SDs significantly different (P < 0.05)?
ANOVA table	SS	DF	MS	F (DFn, DFd)	P value
Treatment (between columns)	1.731	7	0.2473	F (7, 20) = 5.180	P=0.0017
Residual (within columns)	0.9549	20	0.04775
Total	2.686	27
Data summary
Number of treatments (columns)	8
Number of values (total)	28

## Sheet: 6H
survival [days]	Myc-tag / actin
63	6.26508
68	5.52176
68	7.10166
69	6.45353
74	8.07346
75	9.58515
76	6.88068
76	10.8198
76	8.59788
Pearson r
r	0.7162
95% confidence interval	0.09926 to 0.9354
R squared	0.5129
P value
P (two-tailed)	0.03
P value summary	*
Significant? (alpha = 0.05)	Yes
Number of XY Pairs	9

## Sheet: 6I
SAF84+ area	Myc-tag+ area
109.133	1.62646
55.972	2.06575
139.403	2.27689
194.844	2.32838
230.083	3.35591
113.023	2.17191			Pearson r
213.472	4.7546			r	0.5268
232.9	2.70588			95% confidence interval	0.1835 to 0.7555
158.788	1.75163			R squared	0.2775
9.675	0.748378
35.122	2.85954			P value
52.623	1.90091			P (two-tailed)	0.0048
42.651	1.02195			P value summary	**
35.442	2.17697			Significant? (alpha = 0.05)	Yes
37.101	0.156504
133.311	2.79791			Number of XY Pairs	27
131.313	1.94001
19.352	0.139264
87.326	1.709
115.369	0.825
39.14	0.359
206.735	0.927
182.484	2.279
173.532	2.991
170.831	0.613
94.522	1.005
130.296	0.687
