# Supplementary material for: A conformational switch controlling the toxicity of the prion protein
Source: Nat Struct Mol Biol. 2022 Aug 10;29(8):831–40. doi: 10.1038/s41594-022-00814-7 (PMC9371974; doi:10.1038/s41594-022-00814-7)
Supplement: Source Data Fig. 7 — Statistical Source Data [file 41594_2022_814_MOESM12_ESM.xlsx]

## Sheet: 7C
	-									FabA10									FabD9									FabE6									FabE2
NBH	96.6492	120.687	94.0154	94.0708	100.448	94.3758	99.7544			84.0066	76.9645	127.396	78.8498	101.668	88.0545	93.7381			114.338	130.973	95.5402	92.6568	106.492	77.2695	130.557			97.1206	89.9952	83.7849	105.133	73.1385					82.9079	57.5305	128.424	68.6037	90.2482	70.4545	86.4212	81.2767
RML	19.1302	29.638	16.1914	26.9764	31.2738	19.047	50.9862			49.6831	47.2156	73.4989	33.5195	61.993	87.1119	88.6645			60.1355	37.4842	69.2015	53.0656	62.5198	91.4369	62.9634	50.903		30.3866	67.9816	67.843	59.6364	24.5643	53.8696	48.6296	17.4945	61.5494	11.2614	8.94013	15.2453	8.50096	19.3546	2.07035	5.20723
Two-way ANOVA	Ordinary
Alpha	0.05							Within each row, compare columns (simple effects within rows)
Source of Variation	% of total variation	P value	P value summary	Significant?				Number of families	2
Interaction	6.444	0.0018	**	Yes				Number of comparisons per family	4
Row Factor	59.37	<0.0001	****	Yes				Alpha	0.05
Column Factor	14.89	<0.0001	****	Yes
								Šídák's multiple comparisons test	Predicted (LS) mean diff.	95.00% CI of diff.	Below threshold?	Summary	Adjusted P Value
ANOVA table	SS (Type III)	DF	MS	F (DFn, DFd)	P value
Interaction	5297	4	1324	F (4, 62) = 4.869	P=0.0018			NBH
Row Factor	48811	1	48811	F (1, 62) = 179.5	P<0.0001			- vs. FabA10	7.046	-15.57 to 29.66	No	ns	0.8923
Column Factor	12239	4	3060	F (4, 62) = 11.25	P<0.0001			- vs. FabD9	-6.832	-29.45 to 15.78	No	ns	0.9025
Residual	16862	62	272					- vs. FabE6	10.17	-14.61 to 34.94	No	ns	0.7551
								- vs. FabE2	16.77	-5.129 to 38.66	No	ns	0.199
Difference between row means
Predicted (LS) mean of NBH	94.57							RML
Predicted (LS) mean of RML	41.95							- vs. FabA10	-35.49	-58.11 to -12.88	Yes	***	0.0006
Difference between predicted means	52.62							- vs. FabD9	-33.36	-55.25 to -11.46	Yes	***	0.0009
SE of difference	3.928							- vs. FabE6	-20.39	-41.71 to 0.9312	No	ns	0.0662
95% CI of difference	44.77 to 60.47							- vs. FabE2	17.52	-5.090 to 40.14	No	ns	0.1898
Data summary
Number of columns (Column Factor)	5							Test details	Predicted (LS) mean 1	Predicted (LS) mean 2	Predicted (LS) mean diff.	SE of diff.	N1	N2	t	DF
Number of rows (Row Factor)	2
Number of values	72							NBH
								- vs. FabA10	100	92.95	7.046	8.815	7	7	0.7993	62
								- vs. FabD9	100	106.8	-6.832	8.815	7	7	0.7751	62
								- vs. FabE6	100	89.83	10.17	9.656	7	5	1.053	62
								- vs. FabE2	100	83.23	16.77	8.535	7	8	1.964	62
								RML
								- vs. FabA10	27.61	63.1	-35.49	8.815	7	7	4.026	62
								- vs. FabD9	27.61	60.96	-33.36	8.535	7	8	3.908	62
								- vs. FabE6	27.61	48	-20.39	8.311	7	9	2.453	62
								- vs. FabE2	27.61	10.08	17.52	8.815	7	7	1.988	62
