# Supplementary material for: A conformational switch controlling the toxicity of the prion protein
Source: Nat Struct Mol Biol. 2022 Aug 10;29(8):831–40. doi: 10.1038/s41594-022-00814-7 (PMC9371974; doi:10.1038/s41594-022-00814-7)
Supplement: Source Data Extended Data Fig. 1 — Statistical Source Data [file 41594_2022_814_MOESM13_ESM.xlsx]

## Sheet: ED 1
	H-Latch distance
Time (nsec)	POM1wt+mPrP (nm)	mPrP free (nm)	mPrP R207A (nm)	FabA10+mPrP (nm)	POM1_Y104A+mPrP (nm)
0	0.331625	0.642469	0.691851	0.279518	0.855701
1	0.330265	0.4026	0.655235	0.274612	0.844777
2	0.310091	0.400745	0.622713	0.273572	0.806117
3	0.329212	0.667318	0.815547	0.504832	0.98335
4	0.316738	0.624517	0.700191	0.462883	0.959541
5	0.306881	0.729424	0.800691	0.460815	0.761186
6	0.316981	0.580417	0.574102	0.508444	0.836216
7	0.294316	0.267217	0.632702	0.518906	0.829662
8	0.324829	0.266924	0.740722	0.550339	0.766079
9	0.352497	0.806751	0.720839	0.58394	0.881672
10	0.320252	0.523456	0.615178	0.936835	0.851363
11	0.332789	0.840519	0.639115	0.930608	0.86731
12	0.318793	1.06075	0.634313	0.887663	0.955623
13	0.331889	0.83367	0.710305	1.03329	0.978752
14	0.322293	0.340467	0.694816	1.00502	0.915284
15	0.281333	0.942477	0.674359	1.10056	0.871471
16	0.341411	0.941325	0.674151	0.695033	0.80833
17	0.324315	0.78997	0.669494	0.499407	0.732551
18	0.304412	0.897278	0.645258	0.631937	0.728238
19	0.331546	0.899267	0.760898	0.534209	0.707939
20	0.354269	0.972894	0.565391	0.6247	0.779464
21	0.306517	0.903222	0.667544	0.544381	0.755636
22	0.369284	0.884838	0.674305	0.501552	0.814586
23	0.312362	0.978885	0.67064	0.275635	0.801048
24	0.304131	1.07267	0.589189	0.260809	0.872506
25	0.304536	0.849146	0.627326	0.377015	0.856466
26	0.307793	0.825274	0.71342	0.280494	0.866685
27	0.308331	0.864253	0.633933	0.392122	0.878879
28	0.317258	1.07567	0.624171	0.359322	0.923766
29	0.298278	0.821341	0.62661	0.347983	0.905929
30	0.314234	1.04764	0.641719	0.361729	1.03027
31	0.297225	0.817079	0.814482	0.366206	1.0062
32	0.326522	1.21109	0.635347	0.44347	1.00469
33	0.34473	0.890113	0.696709	0.381003	0.894489
34	0.343667	0.998002	0.61644	0.368583	0.87814
35	0.331804	1.0949	0.66905	0.362236	0.991088
36	0.29388	0.975967	0.71606	0.397413	0.843364
37	0.297851	0.824281	0.656149	0.370884	0.891522
38	0.300413	0.837318	0.584869	0.375656	0.950239
39	0.31934	0.938316	0.584506	0.369087	0.992049
40	0.302247	0.793737	0.648234	0.473961	0.969751
41	0.333022	0.845517	0.632474	0.47755	0.987084
42	0.311499	0.972776	0.705791	0.527268	0.99946
43	0.307449	0.872537	0.625034	0.385603	1.05245
44	0.314398	0.853628	0.737255	0.36007	0.974773
45	0.301096	0.411091	0.694579	0.407125	0.888661
46	0.288762	0.327625	0.719318	0.403366	0.996466
47	0.298783	0.293644	0.748591	0.266216	0.985788
48	0.308304	0.340755	0.615477	0.256965	0.925398
49	0.290532	0.274894	0.743398	0.283008	0.824462
50	0.319044	0.28758	0.633628	0.377673	0.812183
51	0.31422	0.244066	0.787119	0.603538	0.670461
52	0.331895	0.293906	0.673212	0.621931	0.848018
53	0.303661	0.354594	0.820043	0.928564	0.809437
54	0.321563	0.302734	0.652084	0.973836	0.879697
55	0.315489	0.271375	0.771279	1.04561	0.857216
56	0.289913	0.912084	0.603587	0.93162	0.766004
57	0.320099	0.936968	0.659923	0.715077	0.740262
58	0.315033	0.900641	0.594852	0.755823	0.760585
59	0.338055	0.939692	0.603174	0.537069	0.748527
60	0.300359	0.887884	0.58688	0.346048	0.642717
61	0.306949	0.819002	0.694364	0.510681	0.735541
62	0.326302	0.9664	0.619529	0.385973	0.696697
63	0.306987	0.921587	0.628333	0.65303	0.730659
64	0.327789	0.855259	0.667592	0.252677	0.710735
65	0.304499	0.95265	0.554026	0.442613	0.755099
66	0.310391	1.01993	0.759751	0.267332	0.731799
67	0.334892	0.948125	0.604	0.279157	0.667426
68	0.307626	0.885843	0.689879	0.285123	0.73857
69	0.359286	1.02381	0.633162	0.274147	0.777985
70	0.291419	0.984198	0.637351	0.240871	0.715538
71	0.336184	1.00455	0.719157	0.494643	0.748463
72	0.296417	0.992175	0.644962	0.269352	0.709712
73	0.292039	0.935525	0.606054	0.277586	0.798166
74	0.294642	0.835336	0.652621	0.294569	0.706299
75	0.336257	0.990484	0.683482	0.277066	0.700047
76	0.288064	0.914981	0.70134	0.33609	0.868902
77	0.336182	1.05124	0.619478	0.300738	0.716467
78	0.299904	0.93315	0.655361	0.30191	0.662273
79	0.315921	0.97812	0.786274	0.541551	0.70228
80	0.302159	0.887445	0.714838	0.598476	0.832312
81	0.293224	0.969077	0.641868	0.653799	0.749683
82	0.295015	0.988442	0.643664	0.600926	0.774205
83	0.335752	0.935565	0.685364	0.788403	0.798975
84	0.373993	0.934679	0.63799	0.759065	0.783642
85	0.347375	0.873958	0.777488	0.570742	0.772186
86	0.349058	0.903714	0.703082	0.616063	0.75867
87	0.315144	0.935217	0.744188	0.717073	0.78341
88	0.391766	1.02039	0.581225	0.603806	0.780186
89	0.315229	0.963302	0.629205	0.707415	0.958473
90	0.352817	0.982324	0.640482	0.517984	0.986752
91	0.347852	0.915408	0.575224	0.598001	0.907526
92	0.349651	0.905321	0.75102	0.592964	0.833374
93	0.293235	0.925399	0.680066	0.63766	0.92752
94	0.31645	0.874563	0.735946	0.622737	1.00304
95	0.316953	1.07767	0.746691	0.686652	0.831374
96	0.294975	0.92557	0.74273	0.599017	0.93234
97	0.301584	0.821664	0.717213	0.719259	0.943626
98	0.325889	0.93379	0.761436	0.655874	0.868302
99	0.291157	1.07525	0.637163	0.642464	0.828001
100	0.325105	0.952478	0.683069	0.596101	0.866388
101	0.276504	0.978758	0.716259	0.612966	0.849254
102	0.273766	0.943556	0.684362	0.610801	0.800524
103	0.315144	0.830553	0.723401	0.61629	0.845894
104	0.287937	0.948351	0.700606	0.558536	0.932123
105	0.316752	0.820479	0.910265	0.610313	0.844468
106	0.372511	0.837034	0.585208	0.664883	0.857932
107	0.315064	0.795839	0.716105	0.712306	0.766123
108	0.322883	0.884916	0.792497	0.642383	0.939367
109	0.307789	0.909415	0.787454	0.656498	0.883853
110	0.325332	0.743909	0.820729	0.690993	0.979162
111	0.311265	0.997569	0.809879	0.677404	0.918891
112	0.324561	0.985958	0.675227	0.633839	0.966951
113	0.437472	0.921992	0.777929	0.62422	0.910948
114	0.375255	1.1282	0.646844	0.702511	0.933214
115	0.352761	0.934534	0.679028	0.648329	0.74306
116	0.360718	1.04753	0.657681	0.754866	0.779289
117	0.363105	0.899729	0.738217	0.656054	0.802216
118	0.326903	0.934193	0.723852	0.676929	0.818252
119	0.359972	0.902154	0.80284	0.510312	0.784788
120	0.393656	1.0269	0.786845	0.662474	0.879703
121	0.354152	1.07657	0.66661	0.609589	0.817211
122	0.354419	0.887568	0.714132	0.496152	0.908368
123	0.41817	0.957779	0.716111	0.645918	0.874932
124	0.325058	0.819213	0.658096	0.743522	0.895154
125	0.306706	0.947876	0.816207	0.75775	0.970982
126	0.332939	0.865681	0.71582	0.774893	0.928249
127	0.299814	0.953578	0.760836	0.729722	0.961226
128	0.288356	0.996251	0.821312	0.63588	1.03382
129	0.278639	1.01391	0.733656	0.662143	0.892302
130	0.287075	1.16385	0.646768	0.659681	0.989771
131	0.263588	1.02749	0.750309	0.695767	0.926341
132	0.447812	1.08382	0.6856	0.648461	0.958486
133	0.296204	1.1405	0.682444	0.604832	0.756053
134	0.292065	0.955497	0.685116	0.606045	0.926691
135	0.303805	1.08052	0.749117	0.601719	0.824126
136	0.2939	1.03016	0.686061	0.430143	0.856271
137	0.293486	0.964337	0.755423	0.746256	0.798655
138	0.298269	1.17599	0.797808	0.646448	0.896507
139	0.301906	1.17496	0.83491	0.773643	0.998777
140	0.328143	1.0399	0.754541	0.641648	0.810486
141	0.32559	0.987058	0.79296	0.751621	1.00073
142	0.31111	1.03229	0.716572	0.391335	1.00909
143	0.311478	1.00529	0.740252	0.326676	1.00985
144	0.295203	1.03376	0.774943	0.292448	0.997167
145	0.312082	0.917915	0.719463	0.316595	0.975589
146	0.331409	1.01303	0.760523	0.263081	1.02157
147	0.298296	1.05663	0.747861	0.292087	0.94945
148	0.299193	0.968136	0.703415	0.272271	1.07073
149	0.32906	0.905995	0.78784	0.641145	0.907107
150	0.334866	0.899527	0.70494	0.842718	1.05328
151	0.331048	0.941003	0.737388	0.776602	0.914758
152	0.319874	0.865211	0.793171	0.63918	0.948869
153	0.343516	0.990658	0.773649	1.21225	1.00046
154	0.349312	0.997972	0.677135	0.933083	0.955515
155	0.299478	0.822651	0.719593	0.823801	0.98958
156	0.294124	1.03059	0.691527	0.600324	0.889413
157	0.431888	1.00744	0.755803	0.301903	1.03091
158	0.315064	0.914439	0.749175	0.281932	0.891433
159	0.312529	0.948961	0.876237	0.736286	0.874404
160	0.339447	0.917803	0.774827	1.02119	0.972535
161	0.323132	0.963769	0.745058	0.939952	0.980387
162	0.361496	0.865173	0.683061	0.889709	0.998204
163	0.386831	0.99902	0.788818	0.673546	0.943375
164	0.302446	1.10348	0.729386	0.407244	0.980879
165	0.298557	0.95408	0.770841	0.259379	1.02817
166	0.363967	0.961524	0.734472	0.268833	1.02196
167	0.321694	1.08867	1.00271	0.483292	0.954181
168	0.301922	0.898031	0.716583	0.294825	0.967449
169	0.304409	0.909189	0.719092	0.285385	1.12508
170	0.326112	0.97917	0.747461	0.308907	0.989695
171	0.326849	0.897516	0.713991	0.335651	1.07757
172	0.281668	0.902461	0.698293	0.288427	1.0697
173	0.309676	0.912399	0.779373	0.279616	0.965374
174	0.301795	0.97229	0.778829	0.306758	0.966922
175	0.281122	0.968256	0.688298	0.364152	1.02933
176	0.313277	1.00374	0.749719	0.414419	1.19096
177	0.318065	1.05906	0.723092	0.304231	0.988672
178	0.320701	1.08019	0.731664	0.417189	0.952424
179	0.314587	0.974427	0.711259	0.365084	1.31847
180	0.316742	0.892214	0.715428	0.397335	1.06045
181	0.330326	0.973228	0.697736	0.402705	0.795324
182	0.360257	1.00713	0.612468	0.424014	0.797782
183	0.306622	1.01123	0.764091	0.413097	0.994716
184	0.294104	0.970259	0.696221	0.569813	0.800143
185	0.321511	0.953146	0.731891	0.60639	0.847736
186	0.327429	0.992439	0.68517	0.506936	0.955138
187	0.316618	0.981638	0.855911	0.438623	0.904388
188	0.35161	0.927095	0.726284	0.562843	0.866724
189	0.316968	0.875311	0.76598	0.582807	1.01207
190	0.314949	0.943558	0.788588	0.650662	0.947906
191	0.307495	0.980896	0.754889	0.623516	1.02075
192	0.315626	0.938872	0.746622	0.541735	0.96443
193	0.297468	1.05278	0.842627	0.610432	0.925282
194	0.315091	0.909476	0.797364	0.659338	0.96603
195	0.332761	0.948571	0.81592	0.624053	0.942321
196	0.306887	0.888862	0.698721	0.591874	0.932957
197	0.303109	1.00026	0.782525	0.610663	0.873896
198	0.316897	0.961779	0.653958	0.647601	0.899984
199	0.334673	0.952754	0.775383	0.559291	0.96798
200	0.305815	0.956306	0.738067	0.541724	1.04211
201	0.326096	0.894943	0.81716	0.639928	0.849078
202	0.339045	0.937415	0.950519	0.542961	0.83497
203	0.328995	0.912975	0.750859	0.665953	1.07941
204	0.301435	0.91285	0.817597	0.633995	0.849343
205	0.302117	1.01476	0.755801	0.460893	0.976457
206	0.34927	0.998909	0.863434	0.666795	0.997517
207	0.293548	0.952799	0.813584	0.62964	0.955302
208	0.318709	0.966772	0.757954	0.643717	0.902746
209	0.288536	0.929509	0.607301	0.612144	0.845217
210	0.32035	0.888778	0.744178	0.694636	0.962723
211	0.32056	0.961943	0.869503	0.614897	0.922841
212	0.315702	1.0017	0.648923	0.544335	0.935983
213	0.305611	1.05081	0.825225	0.658755	0.884585
214	0.316465	0.895864	0.73501	0.560722	0.777316
215	0.329732	0.912825	0.824934	0.672726	0.814601
216	0.342098	0.98851	0.816173	0.644518	0.857647
217	0.311284	0.958654	0.789797	0.561977	0.941129
218	0.334204	0.918822	0.742687	0.382674	0.767267
219	0.31825	1.04483	0.813727	0.458505	0.987258
220	0.344031	0.999816	0.734356	0.561883	1.00086
221	0.346605	0.973585	0.673053	0.447126	1.01426
222	0.349306	1.0116	0.8079	0.472087	1.0606
223	0.306949	1.00206	0.77968	0.731348	1.01815
224	0.294232	0.938956	0.839603	0.874563	1.09045
225	0.339803	1.04618	0.661189	0.815489	1.05721
226	0.339713	0.973192	0.744364	0.736337	0.98741
227	0.311217	0.909673	0.742329	0.743928	0.932606
228	0.329321	0.999008	0.742496	0.620914	1.03534
229	0.348997	0.950039	0.779044	0.672128	0.882001
230	0.316384	0.984369	0.91957	0.590923	1.14277
231	0.343109	0.952758	0.744368	0.808328	1.06083
232	0.29766	0.891411	0.738887	0.613118	0.893197
233	0.327738	1.0177	0.746307	0.616267	0.927772
234	0.311614	1.15844	0.680499	0.416083	0.952112
235	0.304967	1.17461	0.67916	0.487306	0.99048
236	0.293329	1.14339	0.835452	0.533265	1.06052
237	0.318836	1.02313	0.694829	0.583797	0.888569
238	0.338396	1.05181	0.799637	0.466373	0.894872
239	0.332072	0.937626	0.660877	0.51265	0.975089
240	0.310253	1.17145	0.704109	0.418434	1.03836
241	0.320927	1.16013	0.717171	0.822538	0.938679
242	0.281521	1.02197	0.705611	0.811957	0.784256
243	0.337462	1.29068	0.646536	0.881447	0.993654
244	0.310998	1.15825	0.710937	0.804472	0.890214
245	0.321795	1.17214	0.705722	0.780974	0.980358
246	0.319243	1.06372	0.870565	0.692501	1.0022
247	0.310224	1.04068	0.992631	0.933836	0.958128
248	0.315814	1.08528	0.722175	0.970354	0.959802
249	0.331351	1.28269	0.725733	0.967347	1.04409
250	0.344697	0.978896	0.729112	0.888921	0.927337
251	0.325175	1.09653	0.749227	0.590356	0.942411
252	0.310175	1.04513	0.656788	0.748075	0.923482
253	0.301145	1.03434	0.659144	1.0259	0.835723
254	0.315994	1.11921	0.72105	0.927752	0.895679
255	0.29403	1.00588	0.783409	1.01316	0.90755
256	0.324669	1.00021	0.775132	0.923282	0.917355
257	0.302151	0.999851	0.638327	0.891097	0.934531
258	0.332161	1.07763	0.665629	0.874051	0.920756
259	0.279977	1.07173	0.675469	0.825738	0.824444
260	0.332425	1.01523	0.654058	0.422846	0.920711
261	0.315576	1.01082	0.647932	0.570382	0.890299
262	0.32897	1.09969	0.666296	0.774839	0.848996
263	0.324684	1.0616	0.67468	0.336868	0.962528
264	0.303004	1.22066	0.637752	0.320003	1.08362
265	0.323296	1.05942	0.610862	0.406	1.03756
266	0.310011	1.09601	0.609336	0.258657	0.770925
267	0.316711	0.961933	0.746277	0.472104	0.946295
268	0.324447	1.00354	0.650088	0.372356	0.782737
269	0.314164	1.10645	0.672883	0.414597	0.832318
270	0.309959	0.917496	0.630869	0.382133	0.81963
271	0.328622	0.936341	0.812297	0.399736	0.911954
272	0.329332	0.894305	0.677267	0.516723	0.800494
273	0.34043	0.969537	0.754888	0.421764	0.977662
274	0.328527	1.12667	0.772775	0.381781	0.950284
275	0.290159	0.948888	0.731441	0.401995	1.02758
276	0.335878	0.966508	0.813525	0.398308	1.10144
277	0.33387	0.962556	0.634605	0.403468	0.804139
278	0.350132	0.879673	0.724041	0.506037	0.866087
279	0.320672	0.908983	0.770214	0.421336	0.919475
280	0.414371	0.779342	0.835751	0.377551	0.928968
281	0.376038	0.924077	0.787203	0.359893	0.899019
282	0.300167	0.757447	0.717581	0.406317	1.0755
283	0.31534	0.900588	0.662399	0.264118	1.03116
284	0.306482	0.937719	0.836931	0.47751	0.904816
285	0.432846	0.923606	0.676618	0.432896	0.935563
286	0.301421	0.913592	0.749675	0.406069	1.22255
287	0.329652	0.991069	0.740701	0.261691	1.29348
288	0.307111	0.971422	0.698421	0.488635	0.904383
289	0.333834	0.938088	0.665015	0.357116	1.05686
290	0.439826	0.909302	0.737125	0.256879	1.0257
291	0.368865	0.95202	0.731461	0.262723	1.14887
292	0.365028	1.03271	0.812047	0.519625	1.07459
293	0.319917	1.05786	0.688147	0.400437	0.995048
294	0.361532	1.00709	0.634615	0.37783	1.20339
295	0.329878	0.99255	0.794381	0.376762	1.00784
296	0.329965	1.05475	0.718074	0.422951	0.881733
297	0.327273	0.978595	0.701341	0.669445	0.905029
298	0.310596	0.966868	0.751994	0.264145	0.951991
299	0.31468	0.920605	0.565277	0.290355	0.985074
300	0.336245	1.0489	0.77949	0.277369	0.957481
301	0.367083	0.996386	0.767897	0.268221	1.04838
302	0.313221	0.937827	0.665428	0.313751	0.839042
303	0.368032	1.01257	0.78437	0.264797	1.10301
304	0.336103	0.992666	0.799286	0.298395	1.08519
305	0.512159	0.970346	0.653273	0.304161	0.881953
306	0.301396	1.08019	0.712582	0.322159	1.02897
307	0.331696	1.01157	0.818954	0.400015	1.23934
308	0.309866	0.961802	0.715155	0.304174	1.22439
309	0.348365	1.00824	0.728129	0.388735	1.18384
310	0.342706	0.874429	0.845868	0.299942	1.04499
311	0.311659	0.960686	0.777649	0.419153	0.976337
312	0.380948	0.939128	0.730828	0.355039	1.1498
313	0.301701	0.877941	0.827168	0.303982	1.08068
314	0.326412	0.998804	0.713341	0.376044	0.947604
315	0.289359	0.999345	0.786167	0.449478	1.054
316	0.309603	0.892933	0.733848	0.415914	1.09738
317	0.326559	0.870066	0.693593	0.263492	1.15668
318	0.289984	0.997022	0.718634	0.420809	1.28381
319	0.299051	0.908549	0.788925	0.264829	1.12452
320	0.311754	0.940497	0.692034	0.303673	0.968209
321	0.340267	0.9516	0.724731	0.274211	0.984365
322	0.302235	0.97031	0.71774	0.292815	1.0643
323	0.305241	0.934485	0.727079	0.457286	0.917456
324	0.30541	1.0178	0.721214	0.321979	0.915454
325	0.319906	0.926608	0.627874	0.409477	1.03329
326	0.280095	1.18333	0.650666	0.541685	0.894687
327	0.284554	0.971251	0.747753	0.366716	1.02912
328	0.31844	0.89975	0.68623	0.377011	1.16304
329	0.296571	0.959026	0.85768	0.696137	1.04058
330	0.378218	1.00677	0.738826	0.634426	0.919667
331	0.326562	0.986089	0.704164	0.584757	0.911907
332	0.360763	0.899959	0.646407	0.624991	0.979957
333	0.304658	0.94143	0.614855	0.66723	1.00605
334	0.325041	0.888512	0.700974	0.367236	0.896335
335	0.347896	0.847533	0.763546	0.498535	0.879623
336	0.323854	1.07173	0.811403	0.620337	0.924756
337	0.33772	0.948097	0.749329	0.716464	0.953823
338	0.333244	0.944159	0.809781	0.379122	0.981056
339	0.313103	0.934514	0.686788	0.370317	0.973346
340	0.341063	0.966983	0.739058	0.534303	0.998757
341	0.324697	0.877534	0.717151	0.591185	1.07072
342	0.334146	0.958653	0.730596	0.39564	1.02456
343	0.325903	0.940105	0.829173	0.405248	0.984499
344	0.296903	0.966624	0.76128	0.267427	0.87937
345	0.327476	0.847789	0.794585	0.260251	1.12972
346	0.329259	0.973972	0.836242	0.271769	0.93853
347	0.298908	1.01288	0.704151	0.272998	0.940047
348	0.345946	0.898147	0.753494	0.379403	1.01404
349	0.329231	0.92255	0.610973	0.373359	0.995287
350	0.313023	0.884761	0.709405	0.256469	0.895304
351	0.304438	1.01821	0.665369	0.291428	0.945779
352	0.335147	0.975205	0.816322	0.270423	1.04304
353	0.289518	0.976277	0.784593	0.428892	1.00195
354	0.342727	0.952322	0.802979	0.297259	0.936013
355	0.331028	1.03533	0.739859	0.293017	0.985473
356	0.326157	0.881693	0.707383	0.260603	0.885204
357	0.334179	0.918941	0.618365	0.40164	0.938638
358	0.326654	1.03327	0.708018	0.263273	0.830218
359	0.304281	0.946102	0.639309	0.541443	0.869597
360	0.298404	0.94237	0.642222	0.308824	0.760038
361	0.33585	0.984019	0.617372	0.254331	0.77893
362	0.314604	1.00899	0.684444	0.254609	0.867369
363	0.332379	1.16834	0.726089	0.283156	0.913098
364	0.32429	1.03468	0.678399	0.25635	0.801127
365	0.333457	0.981209	0.728894	0.254875	1.00315
366	0.305283	1.00062	0.851166	0.321485	0.929934
367	0.313454	0.984532	0.735467	0.254202	0.962677
368	0.319171	0.85797	0.784577	0.282297	0.895605
369	0.350517	1.03566	0.622651	0.327918	0.865778
370	0.354099	0.959989	0.73133	0.284442	1.00936
371	0.35367	0.903744	0.696757	0.279095	1.06409
372	0.359443	0.935392	0.695054	0.270376	0.863903
373	0.318673	0.894726	0.596579	0.275181	0.87046
374	0.330788	0.953424	0.844217	0.352587	0.868188
375	0.333943	1.0949	0.808191	0.248699	1.00238
376	0.318033	0.935339	0.672567	0.258965	0.937594
377	0.296903	0.829242	0.814974	0.273087	0.997962
378	0.343291	0.832074	0.7415	0.283003	1.05364
379	0.33058	0.955597	0.678595	0.288735	0.853958
380	0.306526	1.00032	0.671413	0.247139	0.792231
381	0.327175	0.893129	0.784561	0.279531	0.88253
382	0.290497	0.895086	0.718808	0.274828	1.00897
383	0.334231	0.915596	0.711523	0.842115	1.08836
384	0.303066	0.872695	0.788701	0.858783	1.10484
385	0.321055	1.01505	0.725043	0.89756	1.04193
386	0.31026	0.903918	0.680261	0.60845	0.938133
387	0.309702	0.925181	0.794041	0.852899	0.931022
388	0.300377	0.924284	0.628525	0.920185	1.03338
389	0.328902	0.897365	0.686091	0.645721	1.02492
390	0.34328	1.0345	0.767946	0.289467	0.907342
391	0.325039	0.885831	0.768712	0.573986	0.843776
392	0.354864	0.983711	0.743955	0.274232	0.852355
393	0.342009	1.10167	0.861011	0.797128	0.861981
394	0.343256	0.93475	0.771956	0.862881	1.15789
395	0.316367	0.964259	0.814315	0.832165	1.07518
396	0.35001	0.953744	0.750566	0.776759	0.823896
397	0.337167	0.983785	0.733502	0.935573	1.09073
398	0.321633	1.03916	0.792575	0.992494	1.03755
399	0.355687	0.864519	0.653604	1.02447	0.875025
400	0.32427	1.01708	0.713164	0.912127	1.05238
401	0.286006	0.929146	0.735567	1.12497	1.09125
402	0.428136	0.902298	0.824425	0.920051	0.964235
403	0.316517	0.852119	0.690351	0.801551	1.0767
404	0.317917	0.954028	0.822665	0.867882	0.96376
405	0.32922	0.976654	0.754557	0.975397	1.08127
406	0.33824	0.912705	0.713129	0.880484	1.03611
407	0.326383	0.850032	0.778291	1.02215	1.1167
408	0.366704	0.900615	0.790742	0.758247	1.19665
409	0.345277	0.928761	0.727051	1.03475	1.11981
410	0.324368	0.955647	0.941262	0.999233	0.998766
411	0.339518	1.01958	0.660142	1.02362	0.941515
412	0.309857	0.950735	0.628354	0.980607	0.853052
413	0.290025	1.09996	0.775756	0.871992	0.972896
414	0.307733	1.00154	0.664006	0.87933	1.01919
415	0.324222	0.905026	0.722211	0.831039	1.05882
416	0.36791	0.862616	0.75327	0.81166	0.962924
417	0.318591	0.955736	0.706007	0.896431	0.972403
418	0.337374	0.943103	0.722812	0.91184	0.890517
419	0.346859	1.0556	0.845074	0.943483	0.872856
420	0.355155	0.911418	0.812327	0.791025	0.906805
421	0.318059	1.14337	0.5572	0.972579	0.943603
422	0.329323	0.980757	0.621586	0.843542	0.876362
423	0.333881	0.69045	0.599993	0.929494	0.916285
424	0.324474	0.936777	0.639469	0.897214	1.02824
425	0.320453	0.850625	0.645538	0.809507	0.926794
426	0.322322	0.884285	0.640132	0.828744	0.939121
427	0.302577	0.733569	0.676924	0.674396	0.914538
428	0.326771	0.871242	0.661044	0.761677	0.885333
429	0.313718	0.764827	0.711611	0.866308	0.952777
430	0.32688	0.776431	0.746522	0.847719	0.897353
431	0.317756	1.17539	0.685859	0.87106	0.9492
432	0.353192	0.860367	0.798498	0.778892	0.866191
433	0.341227	1.04027	0.695109	0.912255	0.866639
434	0.327948	0.801659	0.600158	0.977137	0.863291
435	0.335371	0.817483	0.712602	0.363878	0.803952
436	0.342779	1.08219	0.738322	0.386343	0.815933
437	0.324618	0.756167	0.723802	0.738442	0.88232
438	0.329084	0.886809	0.782224	0.385206	0.89604
439	0.279461	0.301376	0.743429	0.384631	0.818257
440	0.290882	0.252739	0.733873	0.390022	0.808501
441	0.310314	0.306975	0.683159	0.375453	0.822506
442	0.299092	0.385793	0.720435	0.682186	0.754945
443	0.300999	0.426173	0.66375	0.602951	0.815912
444	0.334724	0.438537	0.660612	0.750415	0.77855
445	0.321705	0.711767	0.683954	0.62188	0.848555
446	0.356003	0.684854	0.5938	0.267076	0.893891
447	0.379662	0.348748	0.69716	0.259015	0.849676
448	0.312926	0.392327	0.6511	0.395473	0.800545
449	0.30961	0.273389	0.670774	0.685038	0.877243
450	0.315277	0.309862	0.693146	0.391336	0.802135
451	0.322688	0.279736	0.750425	0.304605	0.856517
452	0.311163	0.261004	0.593513	0.305103	0.832851
453	0.371234	0.262489	0.80127	0.265489	0.852612
454	0.329137	0.264569	0.693577	0.271447	0.85028
455	0.344315	0.358788	0.753623	0.265084	0.883263
456	0.335219	0.428901	0.760524	0.283167	0.842202
457	0.364453	0.350664	0.712637	0.274637	0.874345
458	0.332701	0.449597	0.60314	0.304146	0.859308
459	0.309003	0.297523	0.630993	0.334475	0.805091
460	0.323996	0.419141	0.715548	0.297154	0.860407
461	0.386993	0.261245	0.850846	0.336095	0.813338
462	0.31598	0.461685	0.754251	0.256168	0.805201
463	0.345078	0.251366	0.799812	0.307019	0.884605
464	0.313105	0.358676	0.820874	0.968088	0.831058
465	0.319868	0.355328	0.760688	0.953155	0.852366
466	0.354976	0.447107	0.650686	0.732644	0.92357
467	0.31248	0.254369	0.712815	0.460088	0.944962
468	0.314225	0.37105	0.604052	0.674208	0.862467
469	0.347358	0.388857	0.730691	0.736525	0.943702
470	0.321523	0.385411	0.625002	0.862726	0.790423
471	0.356578	0.361444	0.715995	0.99294	0.912847
472	0.311828	0.371663	0.741782	0.643	0.804933
473	0.341405	0.372859	0.726633	0.77715	0.860368
474	0.31857	0.38429	0.649277	0.731856	0.799945
475	0.325337	0.36154	0.637304	0.719827	0.926982
476	0.331083	0.378419	0.784911	0.696803	0.928019
477	0.321859	0.304328	0.768507	0.684237	0.934819
478	0.307035	0.483398	0.681958	0.722621	0.95237
479	0.326811	0.790581	0.616223	0.669034	0.853364
480	0.330856	0.966666	0.751129	0.771398	0.885859
481	0.303036	0.859409	0.691601	0.654103	0.881075
482	0.295253	0.801299	0.716493	0.424534	0.908648
483	0.330414	0.683284	0.88963	0.543116	0.845281
484	0.328156	0.957835	0.886977	0.428215	0.901822
485	0.30131	0.920828	0.94658	0.690261	0.95407
486	0.31935	0.333426	1.0386	0.394131	0.936821
487	0.309578	0.407323	1.0558	0.350772	0.91825
488	0.359189	0.404739	1.04954	0.37063	0.962572
489	0.294216	0.645514	0.890901	0.581004	0.998189
490	0.300739	0.953578	0.735471	0.932539	0.891719
491	0.336363	0.687595	0.757493	0.60016	1.00313
492	0.313037	0.782122	0.746291	0.403633	1.04706
493	0.322729	0.978323	0.679421	0.290075	1.00736
494	0.298928	0.266315	0.791988	0.381683	0.990913
495	0.346967	0.262813	0.773053	0.36862	1.02145
496	0.33753	0.306661	0.678954	0.561883	0.962494
497	0.32639	0.494575	0.768735	0.256287	0.977818
498	0.33672	0.444981	0.77411	0.322623	0.98073
499	0.32165	0.282377	0.730516	0.690573	0.942894
500	0.313594	0.285508	0.828725	0.602281	0.818771
