# Supplementary material for: A conformational switch controlling the toxicity of the prion protein
Source: Nat Struct Mol Biol. 2022 Aug 10;29(8):831–40. doi: 10.1038/s41594-022-00814-7 (PMC9371974; doi:10.1038/s41594-022-00814-7)
Supplement: Source Data Extended Data Fig. 2 — Statistical Source Data [file 41594_2022_814_MOESM14_ESM.xlsx]

## Sheet: ED 2C
empty	wild-type	R207A
19.109	156.096	150.593
23.3653	40.4384	62.2513
15.3785	103.465	129.795
