# Supplementary material for: A conformational switch controlling the toxicity of the prion protein
Source: Nat Struct Mol Biol. 2022 Aug 10;29(8):831–40. doi: 10.1038/s41594-022-00814-7 (PMC9371974; doi:10.1038/s41594-022-00814-7)
Supplement: Source Data Extended Data Fig. 3 — Statistical Source Data [file 41594_2022_814_MOESM16_ESM.xlsx]

## Sheet: ED 3C
Prnp0/0	Prnp0/0 + PrPC	Prnp0/0 + PrPCR207C-I138C
81.2505	96.7851	110.981
146.423	266.077	223.445
72.3268	204.704	96.3621
Column C	Prnp0/0 + PrPCR207C-I138C
vs.	vs.
Column B	Prnp0/0 + PrPC
Unpaired t test
P value	0.5138
P value summary	ns
Significantly different (P < 0.05)?	No
One- or two-tailed P value?	Two-tailed
t, df	t=0.7155, df=4
How big is the difference?
Mean of column B	189.2
Mean of column C	143.6
Difference between means (C - B) ± SEM	-45.59 ± 63.72
95% confidence interval	-222.5 to 131.3
R squared (eta squared)	0.1135
F test to compare variances
F, DFn, Dfd	1.519, 2, 2
P value	0.7939
P value summary	ns
Significantly different (P < 0.05)?	No
Data analyzed
Sample size, column B	3
Sample size, column C	3

## Sheet: ED 3D
	mNG	mNG-WT	mNG-2cys	blank
	2.64712	111.623	62.342	2.08923
	3.01905	88.3772	77.5912	5.62257
Table Analyzed	normalized data2						Number of families	1
Data sets analyzed	A-D						Number of comparisons per family	1
							Alpha	0.05
ANOVA summary
F	48.32						Sidak's multiple comparisons test	Mean Diff.	95.00% CI of diff.	Significant?	Summary	Adjusted P Value
P value	0.0013						mNG-WT vs. mNG-2cys	30.03	2.521 to 57.55	Yes	*	0.0387	B-C
P value summary	**
Significant diff. among means (P < 0.05)?	Yes						Test details	Mean 1	Mean 2	Mean Diff.	SE of diff.	n1	n2	t	DF
R squared	0.9731						mNG-WT vs. mNG-2cys	100	69.97	30.03	9.909	2	2	3.031	4
Brown-Forsythe test
F (DFn, DFd)	2.217e+030 (3, 4)
P value	<0.0001
P value summary	****
Are SDs significantly different (P < 0.05)?	Yes
Bartlett's test
Bartlett's statistic (corrected)
P value
P value summary
Are SDs significantly different (P < 0.05)?
ANOVA table	SS	DF	MS	F (DFn, DFd)	P value
Treatment (between columns)	14233	3	4744	F (3, 4) = 48.32	P=0.0013
Residual (within columns)	392.8	4	98.19
Total	14626	7
Data summary
Number of treatments (columns)	4
Number of values (total)	8

## Sheet: ED 3E
	mNG	mNG-WT	mNG-2cys
	79.2441	143.242	33.1482
	120.756	80.8657	31.4813
Table Analyzed	Data 1						Number of families	1
Data sets analyzed	A-C						Number of comparisons per family	1
							Alpha	0.05
ANOVA summary
F	3.947						Sidak's multiple comparisons test	Mean Diff.	95.00% CI of diff.	Significant?	Summary	Adjusted P Value
P value	0.1445						mNG-WT vs. mNG-2cys	79.74	-17.63 to 177.1	No	ns	0.0799	B-C
P value summary	ns
Significant diff. among means (P < 0.05)?	No						Test details	Mean 1	Mean 2	Mean Diff.	SE of diff.	n1	n2	t	DF
R squared	0.7246						mNG-WT vs. mNG-2cys	112.1	32.31	79.74	30.6	2	2	2.606	3
Brown-Forsythe test
F (DFn, DFd)	1.330e+031 (2, 3)
P value	<0.0001
P value summary	****
Are SDs significantly different (P < 0.05)?	Yes
Bartlett's test
Bartlett's statistic (corrected)
P value
P value summary
Are SDs significantly different (P < 0.05)?
ANOVA table	SS	DF	MS	F (DFn, DFd)	P value
Treatment (between columns)	7390	2	3695	F (2, 3) = 3.947	P=0.1445
Residual (within columns)	2808	3	936.1
Total	10198	5
Data summary
Number of treatments (columns)	3
Number of values (total)	6

## Sheet: ED 3F
PrPc	PrP2cys	PrPc	PrP2cys	PrPc	PrP2cys	PrPc	PrP2cys	PrPc	PrP2cys	PrPc	PrP2cys
57.3142	52.6604	109.188	80.4923	28.2259	0.0108187	44.5997	52.564	54.6089	123.058	23.0192	8.07778
80.1903	202.389	122.589	106.471	138.803	2.59107	82.9822	65.9747	95.4677	41.2588	27.2452	22.6275
66.746	81.845	85.5601	41.622	96.2319	2.8453	114.171	61.5559	92.9339	12.7325	85.7337	123.657		Synapsin1
195.75	33.3006	82.6631	89.6033	127.454	0.0108187	96.1874	42.6472	88.2927	0.110186	118.641	21.2161		Calbindin1
	19.0496			109.285	2.09341	162.059	49.4297	144.752	51.796	113.309	18.6992
								132.661	19.5317	200.213	17.7306
								78.6675	9.59006	152.666	20.6982
								135.694	43.7156	61.5312	16.6922
								76.9227	9.71752	117.642	14.4839
15 dpt 5.2x10^10				31 dpt 5.2x10^10				15 dpt 1.4x10^11
				Unpaired t test		Unpaired t test		Unpaired t test		Unpaired t test
				P value	0.001	P value	0.0496	P value	0.001	P value	0.0065
				P value summary	***	P value summary	*	P value summary	***	P value summary	**
				Significantly different (P < 0.05)?	Yes	Significantly different (P < 0.05)?	Yes	Significantly different (P < 0.05)?	Yes	Significantly different (P < 0.05)?	Yes
				One- or two-tailed P value?	Two-tailed	One- or two-tailed P value?	Two-tailed	One- or two-tailed P value?	Two-tailed	One- or two-tailed P value?	Two-tailed
				t, df	t=5.080, df=8	t, df	t=2.311, df=8	t, df	t=4.027, df=16	t, df	t=3.130, df=16
				How big is the difference?		How big is the difference?		How big is the difference?		How big is the difference?
				Mean of column F	100	Mean of column B	100	Mean of column A	34.61	Mean of column C	100
				Mean of column H	1.51	Mean of column D	54.43	Mean of column B	100	Mean of column D	29.32
				Difference between means (H - F) ± SEM	-98.49 ± 19.39	Difference between means (D - B) ± SEM	-45.57 ± 19.72	Difference between means (B - A) ± SEM	65.39 ± 16.24	Difference between means (D - C) ± SEM	-70.68 ± 22.58
				95% confidence interval	-143.2 to -53.78	95% confidence interval	-91.04 to -0.09327	95% confidence interval	30.96 to 99.81	95% confidence interval	-118.6 to -22.81
				R squared (eta squared)	0.7633	R squared (eta squared)	0.4003	R squared (eta squared)	0.5033	R squared (eta squared)	0.3798
				F test to compare variances		F test to compare variances		F test to compare variances		F test to compare variances
				F, DFn, Dfd	964.6, 4, 4	F, DFn, Dfd	21.13, 4, 4	F, DFn, Dfd	1.499, 8, 8	F, DFn, Dfd	2.613, 8, 8
				P value	<0.0001	P value	0.0119	P value	0.5805	P value	0.1959
				P value summary	****	P value summary	*	P value summary	ns	P value summary	ns
				Significantly different (P < 0.05)?	Yes	Significantly different (P < 0.05)?	Yes	Significantly different (P < 0.05)?	No	Significantly different (P < 0.05)?	No
				Data analyzed		Data analyzed		Data analyzed		Data analyzed
				Sample size, column F	5	Sample size, column B	5	Sample size, column A	9	Sample size, column C	9
				Sample size, column H	5	Sample size, column D	5	Sample size, column B	9	Sample size, column D	9
