# Supplementary material for: A conformational switch controlling the toxicity of the prion protein
Source: Nat Struct Mol Biol. 2022 Aug 10;29(8):831–40. doi: 10.1038/s41594-022-00814-7 (PMC9371974; doi:10.1038/s41594-022-00814-7)
Supplement: Source Data Extended Data Fig. 4 — Statistical Source Data [file 41594_2022_814_MOESM18_ESM.xlsx]

## Sheet: ED 4A
156-196 contact
mPrPwt free	mPrPwt bound	mPrP-R208A	mPrP-R208H	mPrP-Q212P	mPrP-E196K	mPrP-H187R	mPrP-E211Q
96.2	30.6	59.9	18.8329	21	0.1	17.5403	36.1419
84.6	14.6	65.6	11.4754	17.4	2.8	12.75	67.2222
56.6	11.6	94.2	16.3934	26.6	0.1	39.6	83.8527
					0	37.8	24.3
140-208 contact
mPrPwt free	mPrPwt bound	mPrP-R208A	mPrP-R208H	mPrP-Q212P	mPrP-E196K	mPrP-H187R	mPrP-E211Q
13.2	100	0	90.19	67.2	39.5	45.77	64.3
18.6	81.2	0	72.39	42.8	45.3	59.25	67.32
8.2	73.2	3	96.4	61.2	29.6	39.2	71.67
	100	1.6			23.8
