# Supplementary material for: A conformational switch controlling the toxicity of the prion protein
Source: Nat Struct Mol Biol. 2022 Aug 10;29(8):831–40. doi: 10.1038/s41594-022-00814-7 (PMC9371974; doi:10.1038/s41594-022-00814-7)
Supplement: Source Data Extended Data Fig. 5 — Statistical Source Data [file 41594_2022_814_MOESM19_ESM.xlsx]

## Sheet: ED 5D
	KD [nM] FRET	KD [nM] SPR
hcY101A	1.5	11.5			Spearman r
POM1	2.8	5.08			r	0.7727
lcS32A	7.3	9.98			95% confidence interval	0.3037 to 0.9403
hcD52A	14.2	103
hcY104A	26	8.79			P value
lcY50A	63.4	313			P (two-tailed)	0.0074
lcW94A	73.1	201			P value summary	**
lcS91A	92.3	1430			Exact or approximate P value?	Exact
hcD55A	110	372			Significant? (alpha = 0.05)	Yes
lcY96A	137.5	123
hcY57A	224.7	406			Number of XY Pairs	11
FRET Source Data [NET FRET]
log10(nM)	Y50A				Y57A				Y96A				Y101A				Y104A				wt				D52A				D55A				S32A				S91A				W33A				W94A
3.47712	28.4	28	47.1	24.8	36.1	35.8	34.1	33.7	32.1	38.7	29.8	33.8	15.2	-0.7	7.5	13.3	16.9	18.7	5.2	6	19.4	17.8	8.9	28.3	14	8.9	11.1	8.5	27.2	33	22.8	20.7	21.6	6.5	11.1	8.4	16.8	16	5.9	16.7	35.6	36.2	27.6	34.7	29.5	23	16	13.4
3	35.1	33.2	46.3	44.9	44.1	52.1	56.2	51.8	36.1	36.6	47.3	44.5	4.9	12.2	13.9	13.8	14.3	10.3	15.5	5.6	16.2	11.7	7.1	18.1	6.7	7.4	6.8	6.4	47.9	35.9	26.2	41.6	16.9	11.7	12.5	13.7	25.8	21	24.3	30.4	72.6	78.7	47.7	50.3	37.6	34.5	32.9	32
2.52287	65.7	51.6	48.5	64	85.4	80.5	82.8	85	83.3	75.7	61.8	88.7	6.1	17.7	17.7	12.1	10.8	6.5	7.3	19.7	15.9	12.9	15.1	16.3	25.3	31.3	20.1	20.7	80.8	50.3	69.7	61.2	21.8	11.6	15.8	16.2	73.3	80.8	68.9	72.7	84.1	86.4	96.7	90.2	79.1	70.8	81.5	59.1
2.04575	69.5	69.1	75.4	70.3	128.3	117.1	98.2	111.5	91.9	78.8	83.4	88.2	12.7	14.6	12.5	9.8	54.4	68.4	63.9	83.2	17	18.8	8.2	11.1	35.3	46	41.8	36.8	106.7	72.9	87.7	107.9	24	25.1	22.9	31.1	106.4	109.8	84.4	81.4	122.3	76.2	105	91.3	83.6	51	47.5	55.1
1.56867	92	98.3	108.3	46.8	102.2	97.3	110.8	96	120.3	92.5	98.4	109.1	35.5	26.8	32.2	41.5	101.8	114.1	119.5	96	27.3	13.4	24.1	25	90.3	88.4	62.1	90.2	112.4	126.7	73.1	152.6	62.3	67.7	53.2	61.6	97	128.8	86	93.2	76.4	114.1	131.8	97.8	107.5	85.6	122.3	96.6
1.09167	90.4	48.3	90.2	98.2	120.8	108.5	115.3	119.7	106.2	69.5	113.2	98.7	68.3	71.6	70.2	74.6	96.2	83.2	115.3	113.3	60.1	41.3	68.1	73.9	90.2	102.8	88.5	86.1	109.8	109.9	68	78.8	90.3	84.4	66.3	102.4	91.7	88.1	115.5	136.3	110.6	90.3	123.5	86.3	121.9	128	95.5	83.9
0.614897	105.5	105.4	95.7	90.3	89	57.4	97.4	112.6	110	108.4	97	153.7	34.8	47.4	22.8	41	105.3	107.8	113.4	89.9	100	103.3	109.1	90.3	87.7	148.9	72.7	120.5	114.1	73.2	96.3	69.5	100	93	98.2	97.4	120.3	120.3	111.1	87.2	86.6	147	90.6	150	90.5	117.9	76.7	143.4
0.136721	119.1	96.2	73.1	97.5	85.3	92.7	79.6	81.9	86.2	108.4	109.5	106.8	100.5	107.2	89.1	106.6	100.3	110.6	111.2	146.4	93.9	83.2	122.5	132.6	113.4	111.1	77	84.8	116.7	114.2	59.2	127.1	96.7	110.1	80.5	118	87.2	77.4	94.8	112.4	115.9	98.5	125.4	109.4	98.7	69.9	124.5	80.3
-0.337242	113.4	69.7	100	109.6	92.2	113.4	91.3	113.2	100.6	104.2	83.2	92.1	82.2	103	78.6	128.2	94.7	103	101.7	94.2	56.5	97.2	95.7	84.3	71.4	115	100.2	74.1	71.5	91.5	83.1	95.3	77.2	110.1	84.4	88.4	82.7	89	94.4	82.2	94	78	120.6	119.3	91.9	79.4	73.7	89.2
-0.823909	132.2	109.4	113.2	102.4	108.1	84.7	93.5	91.4	82.3	89.6	107	111.3	111	108.1	94.6	109.3	114.3	103	110.3	115.8	130	103.6	115	99.9	106.1	97.3	75.8	83.5	79.8	80.2	88.7	93.6	125.5	77.7	91.2	113.2	97.5	124.8	116.8	72.9	112.4	69.4	73.7	98.2	77.2	108.7	109.1	78
