# Supplementary material for: A conformational switch controlling the toxicity of the prion protein
Source: Nat Struct Mol Biol. 2022 Aug 10;29(8):831–40. doi: 10.1038/s41594-022-00814-7 (PMC9371974; doi:10.1038/s41594-022-00814-7)
Supplement: Source Data Extended Data Fig. 6 — Statistical Source Data [file 41594_2022_814_MOESM20_ESM.xlsx]

## Sheet: ED 6A
untreated	wild-type	W33A	Y50A	Y96A	S91A	D52A	Y104A	Y57A	S32A	W94A	D55A	Y101A		ANOVA summary
67.4941	81.2044	147.471	94.1531	37.6613	69.7368	142.478	65.209	116.115	98.2692	160.931	132.863	125.893		F	3.698
162.282	90.5563	100.839	102.066	85.9438	91.8681	106.34	150.857	87.7634	116.091	136.128	98.0792	155.728		P value	<0.0001
71.0486	112.095	116.369	88.4828	93.0106	72.572	131.476	105.367	83.024	160.859	135.346	193.509	135.234		P value summary	****
102.743	149.46	96.2266	123.986	72.0219	67.621	140.489	74.1377	99.4003	164.557	80.2955	248.23	247.115		Significant diff. among means (P < 0.05)?	Yes
102.743	99.7812	112.814	157.881	95.0841	212.511	140.489	117.088	97.1999	158.64	143.613	89.2262	124.498		R squared	0.2203
141.463	70.2869	99.7812	105.325	70.9216	107.102	127.879	90.4293	77.9884	167.445	84.3103	56.8817	110.696
57.4652	82.7701	86.4516	170.026	66.5631	106.129	101.135	79.6387	112.772	130.638	82.6431				Brown-Forsythe test
87.044	65.1667	106.002	88.906	74.4762	127.244	89.7946	46.7169	99.8235						F (DFn, DFd)	1.935 (12, 157)
92.5028	68.0865	105.579	94.9571		112.814	89.7523	101.558	126.906						P value	0.0339
103.336	61.8237													P value summary	*
134.057	68.1288													Are SDs significantly different (P < 0.05)?	Yes
120.05	90.9371
94.7032	64.3627													Bartlett's test
94.7032	84.7167													Bartlett's statistic (corrected)	31.85
114.465	84.5897													P value	0.0015
44.5164	131.603													P value summary	**
69.1444	97.9193													Are SDs significantly different (P < 0.05)?	Yes
127.413	114.592
95.6342	80.5877													ANOVA table	SS	DF	MS	F (DFn, DFd)	P value
79.7657	129.969													Treatment (between columns)	44969	12	3747	F (12, 157) = 3.698	P<0.0001
81.6699	129.969													Residual (within columns)	159114	157	1013
105.748	142.332													Total	204083	169
128.979	74.8817
107.102	60.6169													Data summary
112.391	40.8222													Number of treatments (columns)	13
114.888	132.097													Number of values (total)	170
61.1043	106.723
122.886	41.9642
91.7411	112.648
82.0931	113.973													Number of families	1
101.77	158.516													Number of comparisons per family	12
171.084														Alpha	0.05
126.271
68.0018														Dunnett's multiple comparisons test	Mean Diff.	95.00% CI of diff.	Significant?	Summary	Adjusted P Value	A-?
61.6968														untreated vs. wild-type	5.059	-15.89 to 26.01	No	ns	0.9992	B	wild-type
102.355														untreated vs. W33A	-7.948	-41.21 to 25.31	No	ns	0.9992	C	W33A
59.8068														untreated vs. Y50A	-13.98	-47.24 to 19.29	No	ns	0.9411	D	Y50A
58.6092														untreated vs. Y96A	25.54	-9.444 to 60.52	No	ns	0.3396	E	Y96A
98.1987														untreated vs. S91A	-7.511	-40.77 to 25.75	No	ns	0.9993	F	S91A
132.927														untreated vs. D52A	-18.87	-52.13 to 14.39	No	ns	0.6977	G	D52A
141.768														untreated vs. Y104A	7.666	-25.59 to 40.93	No	ns	0.9992	H	Y104A
106.335														untreated vs. Y57A	-0.1103	-33.37 to 33.15	No	ns	>0.9999	I	Y57A
92.7116														untreated vs. S32A	-42.36	-79.44 to -5.276	Yes	*	0.014	J	S32A
99.2642														untreated vs. W94A	-17.61	-54.69 to 19.47	No	ns	0.8744	K	W94A
70.4051														untreated vs. D55A	-36.47	-76.17 to 3.240	No	ns	0.0963	L	D55A
79.9551														untreated vs. Y101A	-49.86	-89.57 to -10.16	Yes	**	0.0046	M	Y101A
140.74
111.393														Test details	Mean 1	Mean 2	Mean Diff.	SE of diff.	n1	n2	q	DF
99.8916														untreated vs. wild-type	100	94.94	5.059	7.25	51	31	0.6977	157
86.8562														untreated vs. W33A	100	107.9	-7.948	11.51	51	9	0.6905	157
118.782														untreated vs. Y50A	100	114	-13.98	11.51	51	9	1.214	157
														untreated vs. Y96A	100	74.46	25.54	12.11	51	8	2.11	157
														untreated vs. S91A	100	107.5	-7.511	11.51	51	9	0.6526	157
														untreated vs. D52A	100	118.9	-18.87	11.51	51	9	1.639	157
														untreated vs. Y104A	100	92.33	7.666	11.51	51	9	0.6661	157
														untreated vs. Y57A	100	100.1	-0.1103	11.51	51	9	0.009583	157
														untreated vs. S32A	100	142.4	-42.36	12.83	51	7	3.301	157
														untreated vs. W94A	100	117.6	-17.61	12.83	51	7	1.372	157
														untreated vs. D55A	100	136.5	-36.47	13.74	51	6	2.654	157
														untreated vs. Y101A	100	149.9	-49.86	13.74	51	6	3.629	157

## Sheet: ED 6B
untreated	POM1	hcW33A	lcY50A	lcY96A	lcS91A	hcD52A	hcY104A	hcY57A	lcS32A	lcW94A	hcD55A	hcY101A		ANOVA summary
128.425	1.59601	93.5262	8.37905	44.6484	55.7407	29.6858	141.885	125.247	20.6192	18.6916	55.5522	64.5157		F	42.5
122.686	2.55362	64.1596	17.197	69.6259	86.3042	0.0798005	134.105	82.1945	13.8727	15.5082	37.5075	68.106		P value	<0.0001
67.3482	1.27681	119.98	7.90025	35.4314	92.7282	0.0199501	123.811	42.3342	0.0292056	27.1028	66.4454	53.2634		P value summary	****
134.614	0.598504	105.017	3.23192	61.5262	54.5835	0.518703	161.716	87.1421	0.0584112	20.736	163.79	46.3787		Significant diff. among means (P < 0.05)?	Yes
128.056	0.399002	146.873	3.11222	40.4988	99.2718	24.0998	91.9302	87.8204	2.62851	40.6542	83.9469	109.451		R squared	0.7578
112.274	0.518703	161.436	3.47132	79.0823	66.394	21.5461	139.332	79.7606	0.584112	21.6706	103.138	50.8574
132.483	0.199501	85.9451	0.638404	35.9501	66.1546	52.0698	148.03	91.4514	0.73014	17.0853	55.2203	56.8167		Brown-Forsythe test
114.57	0.319202					52.6284	147.471	105.736	0.905374	5.46145	122.903	60.7772		F (DFn, DFd)	2.016 (12, 163)
70.4635	0.917706									16.3551	112.704	94.9783		P value	0.0258
72.5951	3.31172													P value summary	*
86.0401	4.70823													Are SDs significantly different (P < 0.05)?	Yes
87.0239	2.83292
80.0554	0.0584112													Bartlett's test
95.9189	1.5771													Bartlett's statistic (corrected)	39.11
136.992	1.31425													P value	0.0001
74.1937	0.876168													P value summary	***
66.1185	0.379673													Are SDs significantly different (P < 0.05)?	Yes
112.643	1.28505
137.074	0.175234													ANOVA table	SS	DF	MS	F (DFn, DFd)
80.9982	0.116822													Treatment (between columns)	306607	12	25551	F (12, 163) = 42.50
95.9599	0.116822													Residual (within columns)	98000	163	601.2
115.431	2.414													Total	404607	175
84.8514	75.1056
65.2167	62.1605													Data summary
97.9685	48.5214													Number of treatments (columns)	13
66.1529	48.974													Number of values (total)	176
90.1314	125.8
84.9619	26.7954													Number of families	1
145.419	2.07279													Number of comparisons per family	12
103.888	7.62491													Alpha	0.05
94.5708	4.99691
79.7631	21.5052													Dunnett's multiple comparisons test	Mean Diff.	95.00% CI of diff.	Significant?	Summary	Adjusted P Value	A-?
115.045	32.6835													untreated vs. POM1	84.89	69.65 to 100.1	Yes	****	<0.0001	B	POM1
120.068	24.8735													untreated vs. hcW33A	-10.99	-39.50 to 17.52	No	ns	0.968	C	hcW33A
74.6228	25.5398													untreated vs. lcY50A	93.72	65.21 to 122.2	Yes	****	<0.0001	D	lcY50A
93.9348	19.8396													untreated vs. lcY96A	47.61	19.09 to 76.12	Yes	****	<0.0001	E	lcY96A
166.113	5.14497													untreated vs. lcS91A	25.55	-2.967 to 54.06	No	ns	0.1143	F	lcS91A
74.8944														untreated vs. hcD52A	77.42	50.52 to 104.3	Yes	****	<0.0001	G	hcD52A
71.7864														untreated vs. hcY104A	-36.03	-62.93 to -9.138	Yes	**	0.0019	H	hcY104A
133.585														untreated vs. hcY57A	12.29	-14.61 to 39.19	No	ns	0.9002	I	hcY57A
92.245														untreated vs. lcS32A	95.07	68.17 to 122.0	Yes	****	<0.0001	J	lcS32A
63.2468														untreated vs. lcW94A	79.64	54.07 to 105.2	Yes	****	<0.0001	K	lcW94A
129.572														untreated vs. hcD55A	10.98	-14.59 to 36.55	No	ns	0.9325	L	hcD55A
67.7729														untreated vs. hcY101A	32.76	7.193 to 58.33	Yes	**	0.0035	M	hcY101A
91.647
81.209														Test details	Mean 1	Mean 2	Mean Diff.	SE of diff.	n1	n2	q	DF
117.631														untreated vs. POM1	100	15.11	84.89	5.274	52	37	16.1	163
85.9468														untreated vs. hcW33A	100	111	-10.99	9.872	52	7	1.113	163
124.182														untreated vs. lcY50A	100	6.276	93.72	9.872	52	7	9.494	163
100.419														untreated vs. lcY96A	100	52.39	47.61	9.872	52	7	4.822	163
133.547														untreated vs. lcS91A	100	74.45	25.55	9.872	52	7	2.588	163
97.6433														untreated vs. hcD52A	100	22.58	77.42	9.312	52	8	8.314	163
														untreated vs. hcY104A	100	136	-36.03	9.312	52	8	3.87	163
														untreated vs. hcY57A	100	87.71	12.29	9.312	52	8	1.32	163
														untreated vs. lcS32A	100	4.928	95.07	9.312	52	8	10.21	163
														untreated vs. lcW94A	100	20.36	79.64	8.852	52	9	8.996	163
														untreated vs. hcD55A	100	89.02	10.98	8.852	52	9	1.24	163
														untreated vs. hcY101A	100	67.24	32.76	8.852	52	9	3.701	163

## Sheet: ED 6C
	GFAP									F4/80									NeuN
untreated	184.708	1.81087	1.81087	57.9477	119.517	336.821	1.81087	1.81087	193.763	212.727	139.091	4.09091	53.1818	36.8182	327.273	4.09091	12.2727	110.455	97.9723	97.8561	100.108	105.31	107.213	114.652	99.7449	85.0411	92.1024
scFvPOM1 WT	1005.03	380.282	532.394	186.519	561.368	597.586	383.903	516.097	731.59	1570.91	1288.64	1624.09	552.273	331.364	720	163.636	879.545	810	0.101706	0.130765	0.0581179	0.203413	0.0435885	0.101706	0.813651	0.174354	0.247001
scFvPOM1 WT + rmPrP	3.62173	1.81087	608.451	39.839	229.98	16.2978	1.81087	28.9738	5.4326	4.09091	4.09091	4.09091	175.909	53.1818	40.9091	4.09091	4.09091	4.09091	74.6089	74.7542	77.9071	92.9161	53.3377	55.212	82.7454	69.1604	63.2614
scFvPOM1 S32A	1600.8	2087.93	823.944	1736.62	677.264	1416.1	1919.52	1077.46	1682.29	2389.09	2740.91	3154.09	2421.82	2053.64	3747.27	1395	1947.27	4197.27	6.07333	9.83646	2.92043	6.74168	3.45802	2.23754	6.72715	0.653827	5.88444
scFvPOM1 S32A + rmPrP	12.6761	226.358	112.274	412.877	621.127	10.8652	1.81087	0	1.81087	94.0909	16.3636	16.3636	49.0909	20.4545	57.2727	110.455	630	8.18182	81.5831	103.857	92.7708	120.406	107.489	85.4189	95.9818	86.1599	76.3815
scFvPOM1 Y101A	1367.2	246.278	416.499	1142.66	411.066	135.815	307.847	1064.79	1484.91	1313.18	85.9091	593.182	1566.82	282.273	523.636	130.909	732.273	531.818	2.86231	4.1409	7.41004	2.42642	5.98615	7.64251	2.49907	3.3999	23.5814
scFvPOM1 Y101A + rmPrP	10.8652	135.815	1.81087	365.795	9.05433	327.767	85.1107	54.326	353.119	61.3636	61.3636	4.09091	159.545	163.636	106.364	53.1818	24.5455	4.09091	89.3128	112.357	67.7801	109.887	79.1857	84.9684	109.857	112.821	113.068
GFAP										F4/80									NeuN
ANOVA summary										ANOVA summary									ANOVA summary
F	21.86									F	41.4								F	178.7
P value	<0.0001									P value	<0.0001								P value	<0.0001
P value summary	****									P value summary	****								P value summary	****
Significant diff. among means (P < 0.05)?	Yes									Significant diff. among means (P < 0.05)?	Yes								Significant diff. among means (P < 0.05)?	Yes
R square	0.7045									R square	0.816								R square	0.9504
Brown-Forsythe test										Brown-Forsythe test									Brown-Forsythe test
F (DFn, DFd)	3.191 (6, 55)									F (DFn, DFd)	5.922 (6, 56)								F (DFn, DFd)	3.541 (6, 56)
P value	0.0093									P value	<0.0001								P value	0.0048
P value summary	**									P value summary	****								P value summary	**
Are SDs significantly different (P < 0.05)?	Yes									Are SDs significantly different (P < 0.05)?	Yes								Are SDs significantly different (P < 0.05)?	Yes
Bartlett's test										Bartlett's test									Bartlett's test
Bartlett's statistic (corrected)	27.71									Bartlett's statistic (corrected)	80.42								Bartlett's statistic (corrected)	74.14
P value	0.0001									P value	<0.0001								P value	<0.0001
P value summary	***									P value summary	****								P value summary	****
Are SDs significantly different (P < 0.05)?	Yes									Are SDs significantly different (P < 0.05)?	Yes								Are SDs significantly different (P < 0.05)?	Yes
ANOVA table	SS	DF	MS	F (DFn, DFd)	P value					ANOVA table	SS	DF	MS	F (DFn, DFd)	P value				ANOVA table	SS	DF	MS	F (DFn, DFd)	P value
Treatment (between columns)	13309306	6	2218218	F (6, 55) = 21.86	P<0.0001					Treatment (between columns)	49055052	6	8175842	F (6, 56) = 41.4	P<0.0001				Treatment (between columns)	121579	6	20263	F (6, 56) = 178.7	P<0.0001
Residual (within columns)	5581609	55	101484							Residual (within columns)	11059628	56	197493						Residual (within columns)	6351	56	113.4
Total	18890915	61								Total	60114680	62							Total	127930	62
Data summary										Data summary									Data summary
Number of treatments (columns)	7									Number of treatments (columns)	7								Number of treatments (columns)	7
Number of values (total)	62									Number of values (total)	63								Number of values (total)	63
Number of families	1									Number of families	1								Number of families	1
Number of comparisons per family	3									Number of comparisons per family	3								Number of comparisons per family	3
Alpha	0.05									Alpha	0.05								Alpha	0.05
Sidak's multiple comparisons test	Mean Diff.	95.00% CI of diff.	Significant?	Summary						Sidak's multiple comparisons test	Mean Diff.	95.00% CI of diff.	Significant?	Summary					Sidak's multiple comparisons test	Mean Diff.	95.00% CI of diff.	Significant?	Summary
scFvPOM1 WT vs. scFvPOM1 WT + rmPrP	439.8	70.02 to 809.7	Yes	*		B-C				scFvPOM1 WT vs. scFvPOM1 WT + rmPrP	849.5	333.9 to 1365	Yes	***		B-C			scFvPOM1 WT vs. scFvPOM1 WT + rmPrP	-71.34	-83.69 to -58.98	Yes	****		B-C
scFvPOM1 S32A vs. scFvPOM1 S32A + rmPrP	1272	890.7 to 1653	Yes	****		D-E				scFvPOM1 S32A vs. scFvPOM1 S32A + rmPrP	2560	2045 to 3076	Yes	****		D-E			scFvPOM1 S32A vs. scFvPOM1 S32A + rmPrP	-89.5	-101.9 to -77.15	Yes	****		D-E
scFvPOM1 Y101A vs. scFvPOM1 Y101A + rmPrP	581.5	211.7 to 951.3	Yes	***		F-G				scFvPOM1 Y101A vs. scFvPOM1 Y101A + rmPrP	569.1	53.48 to 1085	Yes	*		F-G			scFvPOM1 Y101A vs. scFvPOM1 Y101A + rmPrP	-91.03	-103.4 to -78.68	Yes	****		F-G
Test details	Mean 1	Mean 2	Mean Diff.	SE of diff.	n1	n2	t	DF		Test details	Mean 1	Mean 2	Mean Diff.	SE of diff.	n1	n2	t	DF	Test details	Mean 1	Mean 2	Mean Diff.	SE of diff.	n1	n2	t	DF
scFvPOM1 WT vs. scFvPOM1 WT + rmPrP	543.9	104	439.8	150.2	9	9	2.929	55		scFvPOM1 WT vs. scFvPOM1 WT + rmPrP	882.3	32.73	849.5	209.5	9	9	4.055	56	scFvPOM1 WT vs. scFvPOM1 WT + rmPrP	0.2083	71.54	-71.34	5.02	9	9	14.21	56
scFvPOM1 S32A vs. scFvPOM1 S32A + rmPrP	1447	175	1272	154.8	9	8	8.217	55		scFvPOM1 S32A vs. scFvPOM1 S32A + rmPrP	2672	111.4	2560	209.5	9	9	12.22	56	scFvPOM1 S32A vs. scFvPOM1 S32A + rmPrP	4.948	94.45	-89.5	5.02	9	9	17.83	56
scFvPOM1 Y101A vs. scFvPOM1 Y101A + rmPrP	730.8	149.3	581.5	150.2	9	9	3.872	55		scFvPOM1 Y101A vs. scFvPOM1 Y101A + rmPrP	640	70.91	569.1	209.5	9	9	2.717	56	scFvPOM1 Y101A vs. scFvPOM1 Y101A + rmPrP	6.661	97.69	-91.03	5.02	9	9	18.13	56

## Sheet: ED 6D
POM1	POM1+rmPrP	POM1+POM2	POM1+rmPrP+POM2	lcS32A	lcS32A+rmPrP	lcS32A+POM2
0.439174	109.107	150.994	100.543	0.287155	102.572	168.158
0.0274484	116.573	88.2466	165.13	1.20605	29.9215	206.062
0.0274484	104.743	124.259	203.777	2.46953	126.176	74.0285
0.247036	142.979	111.468	184.289	1.43577	93.0381	82.6431
1.97628	26.5975	88.6309	167.627	0.287155	153.628	68.9745
0.0548968		131.917	149.649	1.20605	111.416	68.7448
0.0548968		49.3248	27.8876	0.344586	145.473	13.6111
0.109794		140.975	134.085	0.172293	121.524	51.2858
0.713658		93.9284		0.172293	16.253	133.642
		Table Analyzed	normalized
		Data sets analyzed	A-G
		ANOVA summary
		F	15.76
		P value	<0.0001
		P value summary	****
		Significant diff. among means (P < 0.05)?	Yes
		R squared	0.6497
		Brown-Forsythe test
		F (DFn, DFd)	2.965 (6, 51)
		P value	0.0147
		P value summary	*
		Are SDs significantly different (P < 0.05)?	Yes
		Bartlett's test
		Bartlett's statistic (corrected)	113.8
		P value	<0.0001
		P value summary	****
		Are SDs significantly different (P < 0.05)?	Yes
		ANOVA table	SS	DF	MS	F (DFn, DFd)	P value
		Treatment (between columns)	158225	6	26371	F (6, 51) = 15.76	P<0.0001
		Residual (within columns)	85324	51	1673
		Total	243548	57
		Data summary
		Number of treatments (columns)	7
		Number of values (total)	58
		Number of families	1
		Number of comparisons per family	5
		Alpha	0.05
		Sidak's multiple comparisons test	Mean Diff.	95.00% CI of diff.	Significant?	Summary
		POM1 vs. POM1+rmPrP	-99.59	-160.5 to -38.73	Yes	***		A-B
		POM1 vs. POM1+POM2	-108.5	-159.9 to -57.01	Yes	****		A-C
		POM1 vs. POM1+rmPrP+POM2	-141.2	-194.2 to -88.19	Yes	****		A-D
		lcS32A vs. lcS32A+rmPrP	-99.16	-150.6 to -47.72	Yes	****		E-F
		lcS32A vs. lcS32A+POM2	-95.51	-146.9 to -44.07	Yes	****		E-G
		Test details	Mean 1	Mean 2	Mean Diff.	SE of diff.	n1	n2	t	DF
		POM1 vs. POM1+rmPrP	0.4056	100	-99.59	22.81	9	5	4.365	51
		POM1 vs. POM1+POM2	0.4056	108.9	-108.5	19.28	9	9	5.625	51
		POM1 vs. POM1+rmPrP+POM2	0.4056	141.6	-141.2	19.88	9	8	7.105	51
		lcS32A vs. lcS32A+rmPrP	0.8423	100	-99.16	19.28	9	9	5.143	51
		lcS32A vs. lcS32A+POM2	0.8423	96.35	-95.51	19.28	9	9	4.953	51

## Sheet: ED 6E
scFvPOM1WT 67nM + rmPrP23-230 100 nM	scFvPOM1WT 67nM	scFvPOM1WT 33.5nM	scFvPOM1WT 20nM	scFvPOM1WT 6.7nM
112.258	0.198511	61.1911	97.1216	106.104
76.9231	9.87593	46.6501	56.6253	91.7618
79.7022	1.33995	141.042	86.2035	81.4888
82.2332	28.1886	102.035	66.005	177.022
138.462	5.31017	111.712	188.983	54.2432
82.0347	2.18362	113.102	134.144	78.1638
128.387	0.794045	97.6675	97.4194	79.5533
		62.531	95.732	63.4243
		107.99	42.2829	77.3201
ANOVA summary
F	10.72
P value	<0.0001
P value summary	****
Significant diff. among means (P < 0.05)?	Yes
R squared	0.5436
Brown-Forsythe test
F (DFn, DFd)	0.9205 (4, 36)
P value	0.4627
P value summary	ns
Are SDs significantly different (P < 0.05)?	No
Bartlett's test
Bartlett's statistic (corrected)	10.71
P value	0.0301
P value summary	*
Are SDs significantly different (P < 0.05)?	Yes
ANOVA table	SS	DF	MS	F (DFn, DFd)	P value
Treatment (between columns)	45168	4	11292	F (4, 36) = 10.72	P<0.0001
Residual (within columns)	37930	36	1054
Total	83098	40
Data summary
Number of treatments (columns)	5
Number of values (total)	41
Number of families	1
Number of comparisons per family	4
Alpha	0.05
Dunnett's multiple comparisons test	Mean Diff.	95.00% CI of diff.	Significant?	Summary		A-?
Column A vs. scFvPOM1WT 67nM	93.16	49.07 to 137.2	Yes	****		B	scFvPOM1WT 67nM
Column A vs. scFvPOM1WT 33.5nM	6.231	-35.33 to 47.80	No	ns		C	scFvPOM1WT 33.5nM
Column A vs. scFvPOM1WT 20nM	3.943	-37.62 to 45.51	No	ns		D	scFvPOM1WT 20nM
Column A vs. scFvPOM1WT 6.7nM	10.1	-31.46 to 51.67	No	ns		E	scFvPOM1WT 6.7nM
Test details	Mean 1	Mean 2	Mean Diff.	SE of diff.	n1	n2	q	DF
Column A vs. scFvPOM1WT 67nM	100	6.842	93.16	17.35	7	7	5.369	36
Column A vs. scFvPOM1WT 33.5nM	100	93.77	6.231	16.36	7	9	0.3809	36
Column A vs. scFvPOM1WT 20nM	100	96.06	3.943	16.36	7	9	0.241	36
Column A vs. scFvPOM1WT 6.7nM	100	89.9	10.1	16.36	7	9	0.6176	36

## Sheet: ED 6F
POM1 tga20	POM1 Prnp0/0	POM1+hcY104A tga20	POM1+hcY104A Prnp0/0
0.00927741	64.5326	98.4133	90.1364
3.72916	74.8105	6.45781	133.613
21.7837	93.5927	22.0566	93.3199
7.82213	42.6124	63.4411	66.9884
1.31885	64.1233	47.2057	93.8201
0.36382	52.6175	52.0263	82.6326
	49.6614		117.332
	29.333		106.281
	19.3279		115.877
Table Analyzed	normalized							Number of families	1
Data sets analyzed	A-D							Number of comparisons per family	3
								Alpha	0.05
ANOVA summary
F	21.89							Dunnett's multiple comparisons test	Mean Diff.	95.00% CI of diff.	Significant?	Summary	Adjusted P Value	A-?
P value	<0.0001							POM1tga20 vs. POM1 Prnp0/0	-48.67	-77.88 to -19.47	Yes	***	0.0009	B	POM1 Prnp0/0
P value summary	****							POM1tga20 vs. POM1+hcY104A tga20	-42.43	-74.42 to -10.43	Yes	**	0.0078	C	POM1+hcY104A tga20
Significant diff. among means (P < 0.05)?	Yes							POM1tga20 vs. POM1+hcY104A Prnp0/0	-94.16	-123.4 to -64.95	Yes	****	<0.0001	D	POM1+hcY104A Prnp0/0
R squared	0.7164
								Test details	Mean 1	Mean 2	Mean Diff.	SE of diff.	n1	n2	q	DF
Brown-Forsythe test								POM1tga20 vs. POM1 Prnp0/0	5.838	54.51	-48.67	11.79	6	9	4.129	26
F (DFn, DFd)	1.655 (3, 26)							POM1tga20 vs. POM1+hcY104A tga20	5.838	48.27	-42.43	12.91	6	6	3.286	26
P value	0.2011							POM1tga20 vs. POM1+hcY104A Prnp0/0	5.838	100	-94.16	11.79	6	9	7.987	26
P value summary	ns
Are SDs significantly different (P < 0.05)?	No
Bartlett's test
Bartlett's statistic (corrected)	6.976
P value	0.0727
P value summary	ns
Are SDs significantly different (P < 0.05)?	No
ANOVA table	SS	DF	MS	F (DFn, DFd)	P value
Treatment (between columns)	32859	3	10953	F (3, 26) = 21.89	P<0.0001
Residual (within columns)	13008	26	500.3
Total	45867	29
Data summary
Number of treatments (columns)	4
Number of values (total)	30

## Sheet: ED 6G
NBH	RML	NBH+scFvPOM1Y104A-HC	RML+scFvPOM1Y104A-HC
69.5458	7.54885	52.2531	81.4848
147.229	15.178	70.0009	50.2186
133.122	10.7611	114.839	87.4275
91.7641	17.0786	86.3567	114.491
76.5058	16.8912	64.8612	72.7849
102.632	38.3332	177.157	84.3758
83.198	0.12522	128.116	93.6647
109.137	0.229571	88.2841
86.8654	3.92357	105.978
ANOVA summary
F	22.6					Number of families	1
P value	<0.0001					Number of comparisons per family	3
P value summary	****					Alpha	0.05
Significant diff. among means (P < 0.05)?	Yes
R squared	0.6933					Dunnett's multiple comparisons test	Mean Diff.	95.00% CI of diff.	Below threshold?	Summary	Adjusted P Value	B-?
						RML vs. NBH	-87.77	-118.4 to -57.18	Yes	****	<0.0001	A	NBH
Brown-Forsythe test						RML vs. NBH+scFvPOM1Y104A-HC	-86.42	-117.0 to -55.83	Yes	****	<0.0001	C	NBH+scFvPOM1Y104A-HC
F (DFn, DFd)	1.965 (3, 30)					RML vs. RML+scFvPOM1Y104A-HC	-71.26	-104.0 to -38.56	Yes	****	<0.0001	D	RML+scFvPOM1Y104A-HC
P value	0.1405
P value summary	ns					Test details	Mean 1	Mean 2	Mean Diff.	SE of diff.	n1	n2	q	DF
Are SDs significantly different (P < 0.05)?	No					RML vs. NBH	12.23	100	-87.77	12.34	9	9	7.111	30
						RML vs. NBH+scFvPOM1Y104A-HC	12.23	98.65	-86.42	12.34	9	9	7.002	30
Bartlett's test						RML vs. RML+scFvPOM1Y104A-HC	12.23	83.49	-71.26	13.2	9	7	5.401	30
Bartlett's statistic (corrected)	9.66
P value	0.0217
P value summary	*
Are SDs significantly different (P < 0.05)?	Yes
ANOVA table	SS	DF	MS	F (DFn, DFd)	P value
Treatment (between columns)	46490	3	15497	F (3, 30) = 22.60	P<0.0001
Residual (within columns)	20567	30	685.6
Total	67056	33
Data summary
Number of treatments (columns)	4
Number of values (total)	34

## Sheet: ED 6H
Tga20+hcY104A	Tga20	Prnp0/0(ZH3) +hcY104A	Prnp0/0(ZH3)
208.374	40.8348	86.5841	146.809		Table Analyzed	Data 1						Number of families	1
66.3901	29.1294	181.21	99.8979		Data sets analyzed	A-D						Number of comparisons per family	1
83.9035	50.3957	109.548	90.5157									Alpha	0.05
126.257	34.2226	137.069	122.058		ANOVA summary
65.9433	20.6408	146.183	67.5517		F	3.59						Bonferroni's multiple comparisons test	Mean Diff.	95.00% CI of diff.	Below threshold?	Summary	Adjusted P Value
78.6316	46.2854	61.2969	82.2058		P value	0.0215						Tga20+hcY104A vs. Tga20	42.22	3.893 to 80.54	Yes	*	0.0317	A-B
85.2438	127.151	64.335	63.8882		P value summary	*
76.4871	35.7416	128.849	49.0554		Significant diff. among means (P < 0.05)?	Yes						Test details	Mean 1	Mean 2	Mean Diff.	SE of diff.	n1	n2	t	DF
58.2589			63.3521		R squared	0.2081						Tga20+hcY104A vs. Tga20	90.27	48.05	42.22	18.98	15	8	2.225	41
147.166			124.023
131.708			102.757		Brown-Forsythe test
101.506			39.0477		F (DFn, DFd)	0.6454 (3, 41)
73.8065			160.927		P value	0.5903
16.0837			187.912		P value summary	ns
34.2226					Are SDs significantly different (P < 0.05)?	No
					Bartlett's test
					Bartlett's statistic (corrected)	1.062
					P value	0.7863
					P value summary	ns
					Are SDs significantly different (P < 0.05)?	No
					ANOVA table	SS	DF	MS	F (DFn, DFd)	P value
					Treatment (between columns)	20236	3	6745	F (3, 41) = 3.590	P=0.0215
					Residual (within columns)	77028	41	1879
					Total	97264	44
					Data summary
					Number of treatments (columns)	4
					Number of values (total)	45

## Sheet: ED 6I
RML	RML+hcY104A	NBH+hcY104A	NBH
11.4535	46.5318	112.493	96.9757		Number of families	1
31.348	45.8848	125.443	117.174		Number of comparisons per family	3
5.26679	140.445	76.879	43.2362		Alpha	0.05
14.5974	71.2685	96.7533	121.005
43.125	21.512	135.056	159.419		Dunnett's multiple comparisons test	Mean Diff.	95.00% CI of diff.	Below threshold?	Summary	Adjusted P Value	A-?
21.7647	108.257	114.818	62.1906		RML vs. RML+hcY104A	-42.97	-80.48 to -5.465	Yes	*	0.0203	B	RML+hcY104A
108.399	203.12	60.7551			RML vs. NBH+hcY104A	-52.47	-89.98 to -14.96	Yes	**	0.0036	C	NBH+hcY104A
64.2023	51.2628	42.0434			RML vs. NBH	-56.94	-98.99 to -14.88	Yes	**	0.005	D	NBH
50.4035
89.4951					Test details	Mean 1	Mean 2	Mean Diff.	SE of diff.	n1	n2	q	DF
31.6917					RML vs. RML+hcY104A	43.06	86.04	-42.97	15.19	27	8	2.829	45
37.7976					RML vs. NBH+hcY104A	43.06	95.53	-52.47	15.19	27	8	3.453	45
19.9148					RML vs. NBH	43.06	100	-56.94	17.03	27	6	3.342	45
23.5641
45.7534
123.552
63.3734					Table Analyzed	Data 1
43.7619					Data sets analyzed	A-D
11.595
71.8548					ANOVA summary
57.2372					F	7.329
25.5151					P value	0.0004
43.0341					P value summary	***
31.9546					Significant diff. among means (P < 0.05)?	Yes
25.7072					R squared	0.3282
37.5954
28.6995					Brown-Forsythe test
					F (DFn, DFd)	1.811 (3, 45)
					P value	0.1587
					P value summary	ns
					Are SDs significantly different (P < 0.05)?	No
					Bartlett's test
					Bartlett's statistic (corrected)	7.601
					P value	0.055
					P value summary	ns
					Are SDs significantly different (P < 0.05)?	No
					ANOVA table	SS	DF	MS	F (DFn, DFd)	P value
					Treatment (between columns)	31323	3	10441	F (3, 45) = 7.329	P=0.0004
					Residual (within columns)	64105	45	1425
					Total	95428	48
					Data summary
					Number of treatments (columns)	4
					Number of values (total)	49
