# Supplementary material for: A conformational switch controlling the toxicity of the prion protein
Source: Nat Struct Mol Biol. 2022 Aug 10;29(8):831–40. doi: 10.1038/s41594-022-00814-7 (PMC9371974; doi:10.1038/s41594-022-00814-7)
Supplement: Source Data Extended Data Fig. 8 — Statistical Source Data [file 41594_2022_814_MOESM21_ESM.xlsx]

## Sheet: ED 8A
6 µg	9 µg	12 µg	(log10 transformed volumes)
-1.28	-1.24	-1.39394
-1.22	-1.06	-1.49868
-1.2	-0.84	-0.33324
-1.43

## Sheet: ED 8E
hcY104A+rmPrP	hcY104A
0.05	0.06
0.08	0.07
0.04	0.05
