# Supplementary material for: A conformational switch controlling the toxicity of the prion protein
Source: Nat Struct Mol Biol. 2022 Aug 10;29(8):831–40. doi: 10.1038/s41594-022-00814-7 (PMC9371974; doi:10.1038/s41594-022-00814-7)
Supplement: Source Data Extended Data Fig. 9 — Statistical Source Data [file 41594_2022_814_MOESM22_ESM.xlsx]

## Sheet: ED 9B
	rmPrP23-231		rmPrP23-110		rmPrP90-231		rmPrP121-231		BSA
A10	2.098	2.059	0.063	0.065	2.056	2.018	2.017	2.055	0.055	0.054
D9	1.903	1.927	0.063	0.101	1.941	1.998	1.827	1.724	0.056	0.054
E6	1.833	1.876	0.067	0.064	1.817	1.865	1.723	1.678	0.051	0.052
E2	1.926	1.956	0.056	0.051	1.946	1.967	2.097	2.114	0.055	0.049
F8	1.945	1.961	0.063	0.054	1.925	1.941	1.954	1.987	0.052	0.051
Fab100	1.994	2.027	0.704	1.208	0.076	0.076	0.092	0.094	0.047	0.055
Fab53	1.956	1.9	0.888	0.704	1.699	1.728	0.075	0.079	0.048	0.048
2°Ab	0.078	0.071	0.054	0.049	0.054	0.054	0.063	0.065	0.044	0.045
